# Supplementary material for: Genome-wide DNA methylation patterns in Daphnia magna are not significantly associated with age
Source: Epigenetics Chromatin. 2025 Apr 1;18:17. doi: 10.1186/s13072-025-00580-y (PMC11963560; doi:10.1186/s13072-025-00580-y)
Supplement: Supplementary file 2 — Additional file 2. Supplementary table 4. [file 13072_2025_580_MOESM2_ESM.xlsx]

## Sheet: Dap_S1
gene.id	human.homolog	chr	start	end	dir	per_m_site	per_m_1	per_m_2	num_mc_site	avg_coverage
maker-falcon_000019F-augustus-gene-19.38		000019F	1902989	1904639	+	1	0.95	0.95	2	11.5
maker-falcon_000169F-augustus-gene-0.57	THAP2	000169F	17883	18678	-	1	0.940993	0.940993	4	69.25
augustus_masked-falcon_000058F-processed-gene-4.62		000058F	416700	416997	+	1	0.937944	0.937944	2	91
maker-falcon_000012F-augustus-gene-7.81	ELOVL4	000012F	789139	789664	+	1	0.927083	0.927083	2	14
maker-falcon_000003F-snap-gene-2.99		000003F	286454	286973	-	1	0.926662	0.926662	6	73.3333
maker-falcon_000007F-snap-gene-27.71	ISCA1	000007F	2696867	2697250	+	1	0.919395	0.919395	6	85.1667
snap_masked-falcon_000008F-processed-gene-9.22		000008F	976406	976661	-	1	0.918514	0.918514	4	79.5
snap_masked-falcon_000050F-processed-gene-1.69	PFDN1	000050F	116605	117009	-	1	0.917957	0.917957	6	81.6667
maker-falcon_000000F-augustus-gene-40.31	CSTB	000000F	4005809	4006176	+	1	0.916429	0.916429	6	88.5
snap_masked-falcon_000001F-processed-gene-11.5		000001F	1159900	1160404	-	1	0.915066	0.915066	4	74.75
snap_masked-falcon_000016F-processed-gene-17.90	PET100	000016F	1748131	1748382	+	1	0.915037	0.915037	6	90.8333
augustus_masked-falcon_000035F-processed-gene-1.36	TIMM23	000035F	170895	171336	+	1	0.913167	0.913167	4	70
maker-falcon_000042F-augustus-gene-5.90	IER3IP1	000042F	518870	519260	+	1	0.910921	0.910921	4	84.25
snap_masked-falcon_000027F-processed-gene-4.127		000027F	450743	451027	-	1	0.906785	0.906785	4	40
maker-falcon_000014F-augustus-gene-4.46	GCLM	000014F	404869	405764	-	1	0.901592	0.901592	7	51.8571
snap_masked-falcon_000008F-processed-gene-10.6		000008F	999023	999508	-	1	0.900841	0.900841	8	82.25
maker-falcon_000093F-snap-gene-0.121		000093F	24937	25448	-	1	0.895833	0.895833	1	48
maker-falcon_000000F-augustus-gene-41.22	TSEN34	000000F	4110782	4111529	-	1	0.895035	0.895035	8	86.625
snap_masked-falcon_000000F-processed-gene-26.83		000000F	2654769	2655373	+	1	0.891839	0.891839	15	27.5333
snap_masked-falcon_000007F-processed-gene-8.76	EIF6	000007F	838375	838964	+	1	0.887219	0.887219	15	49.8667
snap_masked-falcon_000011F-processed-gene-14.104		000011F	1422677	1423112	-	1	0.88455	0.88455	10	61.4
maker-falcon_000003F-augustus-gene-33.50	REX1BD	000003F	3345298	3345878	+	1	0.882979	0.882979	10	87
snap_masked-falcon_000004F-processed-gene-17.6	MRPL36	000004F	1730049	1730408	+	1	0.88292	0.88292	6	74.8333
maker-falcon_000000F-augustus-gene-66.47	MPG	000000F	6630790	6634067	-	1	0.877937	0.877937	4	16.25
maker-falcon_000046F-snap-gene-5.86		000046F	564070	565008	+	1	0.875	0.875	2	16
augustus_masked-falcon_000012F-processed-gene-21.53		000012F	2098557	2098757	-	1	0.872611	0.872611	10	72.6
snap_masked-falcon_000001F-processed-gene-21.68	AGAP3	000001F	2165353	2165601	-	1	0.868147	0.868147	14	64.3571
snap_masked-falcon_000003F-processed-gene-12.7		000003F	1267548	1267745	+	1	0.861382	0.861382	2	86.5
genemark-falcon_000018F-processed-gene-17.82	OXLD1	000018F	1725830	1726219	+	1	0.86098	0.86098	12	75.75
maker-falcon_000002F-augustus-gene-11.70	FANCI	000002F	1114000	1120816	-	1	0.848344	0.848344	4	25.25
maker-falcon_000002F-augustus-gene-11.70	FANCI	000002F	1114000	1127674	-	1	0.848344	0.848344	4	25.25
maker-falcon_000002F-augustus-gene-11.70	FANCI	000002F	1119495	1127674	-	1	0.848344	0.848344	4	25.25
maker-falcon_000050F-augustus-gene-5.142	MRNIP	000050F	472703	473283	-	1	0.839024	0.839024	2	86.5
maker-falcon_000000F-augustus-gene-81.45	MON2	000000F	8112754	8113254	-	1	0.837543	0.837543	10	60.7
snap_masked-falcon_000003F-processed-gene-41.4	KCTD5	000003F	4094308	4095137	-	1	0.834867	0.834867	14	81.9286
snap_masked-falcon_000016F-processed-gene-8.130	MRPL22	000016F	835807	836440	+	1	0.823791	0.823791	12	63.5833
maker-falcon_000014F-augustus-gene-11.74	TAF10	000014F	1094309	1094970	-	1	0.817844	0.817844	10	76.8
maker-falcon_000001F-augustus-gene-39.63	SFR1	000001F	3911736	3912082	+	1	0.81744	0.81744	4	77.25
maker-falcon_000016F-augustus-gene-13.142	POLR2J	000016F	1361274	1361807	-	0.944444	0.805992	0.853403	18	84.4444
augustus_masked-falcon_000005F-processed-gene-33.7		000005F	3331341	3331607	+	1	0.804437	0.804437	16	59
maker-falcon_000040F-augustus-gene-6.6	NDUFA8	000040F	665851	666570	+	1	0.791242	0.791242	24	72.8333
maker-falcon_000011F-snap-gene-27.104		000011F	2710143	2710407	-	1	0.790594	0.790594	8	87.125
maker-falcon_000016F-augustus-gene-4.93	GLRX2	000016F	454134	454735	-	1	0.784552	0.784552	14	75.4286
maker-falcon_000002F-augustus-gene-45.103		000002F	4619586	4621155	+	1	0.777662	0.777662	8	20.625
maker-falcon_000004F-augustus-gene-30.10		000004F	3022765	3022977	-	1	0.775896	0.775896	4	85.25
snap_masked-falcon_000000F-processed-gene-73.7	GGCT	000000F	7375501	7376093	-	1	0.769351	0.769351	14	77.5714
maker-falcon_000014F-snap-gene-9.61	PIGP	000014F	989402	989772	+	1	0.767037	0.767037	2	58
maker-falcon_000011F-augustus-gene-28.155	TIMM8B	000011F	2858633	2859101	+	1	0.765498	0.765498	6	82.8333
maker-falcon_000044F-snap-gene-5.30		000044F	500142	500613	+	1	0.7608	0.7608	6	92.6667
augustus_masked-falcon_000042F-processed-gene-5.47	GSKIP	000042F	541865	542263	-	0.954545	0.730168	0.764938	22	75
maker-falcon_000023F-augustus-gene-10.74	NHP2	000023F	1003107	1004053	+	0.75	0.729158	0.97221	4	46
maker-falcon_000007F-snap-gene-31.114	EPHX1	000007F	3109621	3110311	+	1	0.72267	0.72267	5	48
maker-falcon_000022F-snap-gene-3.46		000022F	316193	316830	-	1	0.716385	0.716385	8	82.625
maker-falcon_000003F-augustus-gene-15.78		000003F	1502102	1502693	+	1	0.713748	0.713748	14	77.2143
snap_masked-falcon_000001F-processed-gene-10.6	RNF7	000001F	1055494	1055727	+	1	0.713314	0.713314	6	85.8333
maker-falcon_000002F-snap-gene-29.96		000002F	2939266	2939985	+	1	0.708333	0.708333	2	15
maker-falcon_000008F-snap-gene-24.73	SAAL1	000008F	2480688	2481937	-	1	0.705882	0.705882	1	17
maker-falcon_000002F-snap-gene-1.68	NDUFAB1	000002F	150181	150683	-	0.875	0.705603	0.806403	8	72.875
snap_masked-falcon_000012F-processed-gene-26.4		000012F	2616739	2617131	+	1	0.703638	0.703638	6	80
maker-falcon_000006F-augustus-gene-24.55		000006F	2417453	2418251	+	1	0.687063	0.687063	2	41.5
augustus_masked-falcon_000038F-processed-gene-7.29	THOC7	000038F	702403	703085	-	0.90625	0.679733	0.750051	32	74.5625
maker-falcon_000023F-augustus-gene-2.1		000023F	200540	201797	+	1	0.662212	0.662212	14	70.4286
maker-falcon_000023F-augustus-gene-2.1		000023F	200620	201797	+	1	0.662212	0.662212	14	70.4286
maker-falcon_000023F-augustus-gene-2.1		000023F	200540	201573	+	1	0.662212	0.662212	14	70.4286
maker-falcon_000009F-augustus-gene-16.39		000009F	1667007	1667826	-	1	0.661075	0.661075	5	79.4
maker-falcon_000038F-snap-gene-1.30		000038F	103190	104814	+	1	0.652943	0.652943	7	23.5714
maker-falcon_000038F-snap-gene-1.30		000038F	103048	104814	+	1	0.652943	0.652943	7	23.5714
genemark-falcon_000008F-processed-gene-16.79	VPS50	000008F	1594782	1596110	-	1	0.65	0.65	2	10
snap_masked-falcon_000005F-processed-gene-29.11	SPOPL	000005F	2940228	2940755	+	1	0.648738	0.648738	30	56.6
maker-falcon_000009F-augustus-gene-17.115	PLLP	000009F	1700147	1700853	+	0.9	0.637073	0.707859	20	74.85
maker-falcon_000012F-snap-gene-18.32		000012F	1798641	1799472	-	0.869565	0.631493	0.726216	23	89.2609
augustus_masked-falcon_000016F-processed-gene-24.146		000016F	2404739	2406017	-	1	0.629747	0.629747	9	61.2222
maker-falcon_000049F-augustus-gene-5.165	FAM192A	000049F	633082	634566	-	0.961538	0.628275	0.653406	26	95.6154
maker-falcon_000020F-snap-gene-20.97	POLQ	000020F	2094000	2094513	+	1	0.625	0.625	1	16
genemark-falcon_000016F-processed-gene-24.63		000016F	2403589	2405006	+	0.923077	0.622214	0.674065	26	39.0769
maker-falcon_000093F-snap-gene-0.118		000093F	17187	17507	-	1	0.618993	0.618993	4	74.25
maker-falcon_000005F-augustus-gene-18.42	TTC36	000005F	1838077	1838766	+	0.666667	0.613264	0.919896	6	66.8333
maker-falcon_000014F-snap-gene-4.32		000014F	409404	409828	-	1	0.612931	0.612931	4	35.75
maker-falcon_000003F-snap-gene-40.80		000003F	4072654	4072953	-	1	0.612028	0.612028	6	71.3333
augustus_masked-falcon_000000F-processed-gene-46.12	MOSPD2	000000F	4642658	4643514	-	1	0.603095	0.603095	26	79.5385
maker-falcon_000002F-augustus-gene-18.28	MON2	000002F	1805133	1806390	+	0.916667	0.602566	0.657345	12	65
maker-falcon_000018F-snap-gene-16.141		000018F	1588735	1589210	-	1	0.601821	0.601821	6	69.1667
maker-falcon_000071F-snap-gene-3.61	REV1	000071F	307569	310440	+	1	0.599523	0.599523	6	22.8333
maker-falcon_000071F-snap-gene-3.61	REV1	000071F	307569	310443	+	1	0.599523	0.599523	6	22.8333
maker-falcon_000040F-augustus-gene-6.3	LIN52	000040F	642491	643230	+	0.875	0.592208	0.676809	16	92.375
maker-falcon_000000F-augustus-gene-66.47	MPG	000000F	6630790	6634182	-	0.833333	0.589356	0.707228	6	28.8333
maker-falcon_000003F-augustus-gene-17.69	RPL21	000003F	1770900	1771439	-	0.892857	0.581068	0.650796	28	75.1429
snap_masked-falcon_000050F-processed-gene-3.23	RABAC1	000050F	320676	321431	-	1	0.580482	0.580482	12	78.1667
snap_masked-falcon_000018F-processed-gene-12.78		000018F	1254685	1259202	-	1	0.579603	0.579603	7	62.2857
snap_masked-falcon_000015F-processed-gene-12.68	TFAM	000015F	1205225	1206201	+	0.921053	0.576857	0.626302	38	88.3158
maker-falcon_000012F-snap-gene-16.94	VPS50	000012F	1627767	1629798	-	1	0.576747	0.576747	18	35.9444
maker-falcon_000004F-snap-gene-0.60		000004F	63634	65244	+	0.8	0.576	0.72	5	35
maker-falcon_000001F-augustus-gene-59.33	AAR2	000001F	5953154	5954596	-	0.928571	0.573138	0.617226	14	80.7143
maker-falcon_000038F-snap-gene-8.73		000038F	830317	831123	-	1	0.571947	0.571947	18	86.2778
maker-falcon_000060F-augustus-gene-1.22	DCTN3	000060F	95771	96584	+	0.8	0.569423	0.711779	10	92.2
maker-falcon_000023F-augustus-gene-15.136		000023F	1517580	1518459	-	1	0.567758	0.567758	17	84.6471
maker-falcon_000066F-snap-gene-1.58		000066F	136723	137982	-	1	0.567329	0.567329	4	79.25
maker-falcon_000047F-augustus-gene-1.43	DHRS2	000047F	120148	121131	+	0.958333	0.562824	0.587294	24	79.0833
augustus_masked-falcon_000008F-processed-gene-6.43	PNRC2	000008F	631733	632188	-	0.884615	0.562051	0.635362	26	65.5
maker-falcon_000003F-snap-gene-29.34		000003F	2947168	2948078	-	0.916667	0.559731	0.610615	36	68.7222
maker-falcon_000003F-snap-gene-29.34		000003F	2947170	2948078	-	0.916667	0.559731	0.610615	36	68.7222
genemark-falcon_000088F-processed-gene-0.31		000088F	11141	12311	+	0.9	0.558931	0.621034	10	25.1
maker-falcon_000005F-snap-gene-29.89		000005F	2905016	2905977	+	0.842105	0.554667	0.658667	19	64.9474
maker-falcon_000005F-snap-gene-29.89		000005F	2905016	2905982	+	0.842105	0.554667	0.658667	19	64.9474
snap_masked-falcon_000000F-processed-gene-72.85		000000F	7254579	7254794	+	1	0.549493	0.549493	8	94.875
maker-falcon_000005F-augustus-gene-22.12		000005F	2200521	2201485	+	0.9	0.54336	0.603733	20	81.55
genemark-falcon_000014F-processed-gene-24.41	C2ORF49	000014F	2396276	2396873	-	0.791667	0.541712	0.684267	24	73.875
maker-falcon_000022F-snap-gene-3.46		000022F	316193	317152	-	0.944444	0.540862	0.572678	18	79.0556
maker-falcon_000008F-augustus-gene-19.44		000008F	1932151	1932859	-	1	0.538333	0.538333	8	89
maker-falcon_000000F-snap-gene-65.81		000000F	6564012	6565185	-	1	0.537607	0.537607	2	42
maker-falcon_000000F-snap-gene-55.52		000000F	5541143	5541725	-	1	0.533049	0.533049	6	74.3333
snap_masked-falcon_000011F-processed-gene-0.89	JOSD2	000011F	30623	31168	-	1	0.527696	0.527696	10	62.8
genemark-falcon_000064F-processed-gene-2.49		000064F	259430	260085	+	0.894737	0.521592	0.582956	38	77.9211
augustus_masked-falcon_000060F-processed-gene-1.40	RAB1A	000060F	96861	97627	-	0.818182	0.521478	0.637362	22	80.3636
maker-falcon_000018F-augustus-gene-3.57	SOD2	000018F	374630	375535	+	0.642857	0.520368	0.809461	14	82
snap_masked-falcon_000031F-processed-gene-2.92		000031F	213350	214506	+	1	0.515151	0.515151	3	11
augustus_masked-falcon_000001F-processed-gene-15.71		000001F	1501384	1502180	+	0.631579	0.513827	0.813559	19	20
maker-falcon_000004F-snap-gene-29.63		000004F	2966633	2967410	+	0.8	0.511606	0.639508	20	79.9
maker-falcon_000010F-snap-gene-7.42		000010F	721750	722534	+	1	0.509644	0.509644	6	34.3333
maker-falcon_000012F-augustus-gene-25.89		000012F	2557625	2557967	+	1	0.508666	0.508666	12	69.75
snap_masked-falcon_000001F-processed-gene-30.97		000001F	3002254	3003054	+	0.8	0.505596	0.631995	5	50.4
maker-falcon_000060F-augustus-gene-3.24	ENKD1	000060F	333303	335028	-	0.770833	0.504434	0.6544	48	85.0833
maker-falcon_000000F-augustus-gene-59.7	PIN1	000000F	5863516	5864143	-	0.722222	0.503798	0.697566	18	73.3333
maker-falcon_000005F-snap-gene-0.29		000005F	7744	9691	-	1	0.5	0.5	1	10
maker-falcon_000009F-snap-gene-16.57		000009F	1659467	1661688	-	1	0.5	0.5	1	22
maker-falcon_000047F-augustus-gene-1.43		000047F	120032	120703	+	0.777778	0.497093	0.639119	18	81.7222
maker-falcon_000011F-augustus-gene-15.80	EIF1	000011F	1489237	1489781	-	0.833333	0.496337	0.595604	36	72.0833
maker-falcon_000001F-augustus-gene-35.62	TMEM170A	000001F	3545535	3546968	+	0.875	0.495976	0.56683	32	84.5
maker-falcon_000004F-augustus-gene-29.43	LZIC	000004F	2978677	2979454	-	0.818182	0.494961	0.604952	22	82.2273
maker-falcon_000003F-augustus-gene-12.95	TAF12	000003F	1267755	1268416	-	0.772727	0.492973	0.637965	22	80.5909
maker-falcon_000018F-augustus-gene-15.51		000018F	1510783	1511640	-	0.941176	0.492821	0.523622	34	80.5882
genemark-falcon_000004F-processed-gene-37.69		000004F	3745463	3745875	+	1	0.492582	0.492582	4	25.5
augustus_masked-falcon_000028F-processed-gene-2.57		000028F	223149	223388	+	1	0.490698	0.490698	22	54.7727
maker-falcon_000023F-augustus-gene-15.136		000023F	1517580	1518537	-	1	0.489531	0.489531	20	92.8
maker-falcon_000038F-augustus-gene-8.151	ARPC5	000038F	882136	882748	-	0.96875	0.48823	0.50398	32	82.1562
maker-falcon_000006F-augustus-gene-16.17		000006F	1637820	1638905	+	1	0.483702	0.483702	13	97.6923
maker-falcon_000047F-augustus-gene-1.43	DHRS2	000047F	120032	121131	+	0.857143	0.482835	0.563308	28	79.75
snap_masked-falcon_000001F-processed-gene-2.105	SLC35B1	000001F	170111	171021	-	0.730769	0.482617	0.660424	26	76.7692
maker-falcon_000008F-snap-gene-29.75	GMPS	000008F	3040492	3047791	-	1	0.47757	0.47757	8	56.75
maker-falcon_000008F-snap-gene-29.75	DSCAML1	000008F	3043169	3048252	-	1	0.47757	0.47757	8	56.75
maker-falcon_000008F-snap-gene-29.75	DSCAML1	000008F	3043169	3047791	-	1	0.47757	0.47757	8	56.75
maker-falcon_000008F-snap-gene-29.75	GMPS	000008F	3040492	3044958	-	1	0.47757	0.47757	8	56.75
maker-falcon_000008F-snap-gene-29.75		000008F	3043169	3044958	-	1	0.47757	0.47757	8	56.75
maker-falcon_000065F-augustus-gene-3.206	TPRKB	000065F	358009	358993	-	0.7	0.473718	0.67674	20	74.85
maker-falcon_000008F-snap-gene-26.53		000008F	2681414	2681790	+	1	0.472588	0.472588	10	78.6
maker-falcon_000006F-augustus-gene-7.6	ABT1	000006F	791075	792192	-	0.815789	0.472286	0.578931	38	87.4211
maker-falcon_000052F-snap-gene-2.17		000052F	245229	245608	-	1	0.470901	0.470901	2	50.5
maker-falcon_000001F-augustus-gene-35.62	TMEM170A	000001F	3545524	3546968	+	0.852941	0.467093	0.547626	34	84.3529
maker-falcon_000001F-augustus-gene-35.62	TMEM170A	000001F	3545513	3546968	+	0.852941	0.467093	0.547626	34	84.3529
maker-falcon_000066F-augustus-gene-1.67		000066F	135790	136741	+	0.9	0.466124	0.517916	10	56
maker-falcon_000022F-snap-gene-19.53		000022F	1949686	1950365	-	0.785714	0.463406	0.58979	14	71.3571
maker-falcon_000012F-augustus-gene-11.108		000012F	1165597	1166741	+	0.727273	0.463388	0.637158	33	74.6364
maker-falcon_000011F-snap-gene-28.147		000011F	2979234	2981005	-	0.714286	0.462278	0.64719	7	17.8571
augustus_masked-falcon_000007F-processed-gene-31.105	PRKRIP1	000007F	3143936	3144655	-	0.909091	0.461705	0.507875	22	97.1818
maker-falcon_000036F-augustus-gene-1.107	CMC1	000036F	83396	84412	+	0.729167	0.452801	0.620985	48	83.4792
snap_masked-falcon_000022F-processed-gene-12.84		000022F	1197377	1197762	-	1	0.452483	0.452483	6	73
genemark-falcon_000034F-processed-gene-2.42	BAP18	000034F	198530	201124	+	0.789474	0.452404	0.573045	38	58.4211
maker-falcon_000042F-augustus-gene-7.160	NME1	000042F	821942	822587	-	0.75	0.451938	0.602584	20	67.25
maker-falcon_000001F-augustus-gene-37.58	HDDC3	000001F	3693032	3693641	-	0.777778	0.451915	0.581034	36	76.3889
maker-falcon_000047F-augustus-gene-5.65	TMBIM6	000047F	532728	533715	-	0.76087	0.44763	0.588314	46	84.7174
maker-falcon_000003F-augustus-gene-40.29	LAMTOR2	000003F	4093565	4094143	+	0.8	0.445366	0.556707	10	80.5
maker-falcon_000065F-snap-gene-3.61	PPIL1	000065F	357358	363743	+	0.695652	0.44311	0.63697	46	63.6304
maker-falcon_000065F-snap-gene-3.61	PPIL1	000065F	357358	362598	+	0.695652	0.44311	0.63697	46	63.6304
augustus_masked-falcon_000002F-processed-gene-19.16	PPIL3	000002F	1917189	1918018	-	0.735294	0.443063	0.602566	34	76.3824
maker-falcon_000027F-snap-gene-9.76		000027F	925697	927320	+	0.583333	0.442661	0.758847	12	25.9167
maker-falcon_000042F-augustus-gene-1.61	CPTP	000042F	105441	106269	-	0.9	0.442293	0.491436	20	76.85
maker-falcon_000000F-augustus-gene-22.102	MRPL13	000000F	2254327	2255387	+	0.714286	0.438967	0.614554	28	73.1429
maker-falcon_000000F-snap-gene-28.46	C9ORF85	000000F	2840605	2841632	+	0.789474	0.438667	0.555645	38	93.2895
maker-falcon_000013F-snap-gene-10.59		000013F	1032502	1033331	-	0.9375	0.438066	0.46727	16	74.625
augustus_masked-falcon_000014F-processed-gene-2.50	GTF2A2	000014F	271890	272445	-	0.769231	0.432819	0.562664	13	73.7692
maker-falcon_000008F-augustus-gene-19.44		000008F	1932151	1932981	-	0.9	0.432817	0.480908	10	87.2
maker-falcon_000000F-snap-gene-44.42	CNPY4	000000F	4485941	4486710	+	0.777778	0.432318	0.555837	18	77.3889
genemark-falcon_000073F-processed-gene-2.63	MAP1LC3B	000073F	356837	357427	-	0.928571	0.430762	0.463898	28	73.7143
maker-falcon_000005F-snap-gene-29.112		000005F	2966021	2967124	-	0.769231	0.428152	0.556598	26	74.4231
maker-falcon_000046F-augustus-gene-4.86	NSA2	000046F	463121	464785	-	0.769231	0.425679	0.553383	39	72.1282
maker-falcon_000003F-snap-gene-29.34		000003F	2947168	2948257	-	0.88	0.424425	0.482301	50	69.54
maker-falcon_000015F-augustus-gene-25.89	DSCAML1	000015F	2629014	2633448	-	1	0.423282	0.423282	10	32.4
genemark-falcon_000047F-processed-gene-1.31	SENP8	000047F	121277	121897	-	1	0.42222	0.42222	10	81.6
maker-falcon_000093F-snap-gene-0.123		000093F	27485	28253	-	1	0.420708	0.420708	13	172.308
maker-falcon_000000F-snap-gene-17.50		000000F	1720896	1721827	-	0.846154	0.419863	0.496202	13	66.6154
maker-falcon_000012F-augustus-gene-15.30		000012F	1526666	1527955	-	1	0.419859	0.419859	14	52.7143
maker-falcon_000020F-augustus-gene-9.93	XPNPEP1	000020F	961335	963902	-	0.6	0.419284	0.698806	25	22.44
maker-falcon_000029F-augustus-gene-12.71	ARPC4	000029F	1224099	1224978	+	0.777778	0.417944	0.537357	36	76.8611
maker-falcon_000001F-augustus-gene-35.70	POLR2C	000001F	3546883	3548251	-	0.863636	0.417811	0.483782	44	68.4091
maker-falcon_000011F-augustus-gene-28.161	HINT2	000011F	2906895	2907569	+	0.730769	0.417421	0.571208	26	71.5
genemark-falcon_000005F-processed-gene-38.29		000005F	3826330	3826526	+	1	0.416922	0.416922	4	81.5
snap_masked-falcon_000015F-processed-gene-25.144	POLR3A	000015F	2621344	2624010	+	1	0.416409	0.416409	2	45.5
snap_masked-falcon_000062F-processed-gene-1.81		000062F	97147	98022	+	0.666667	0.411409	0.617114	18	55.2778
genemark-falcon_000077F-processed-gene-0.2		000077F	34696	35078	+	1	0.41086	0.41086	4	83.25
maker-falcon_000000F-snap-gene-0.34	GMPS	000000F	18159	22351	+	0.625	0.410705	0.657128	8	21.875
maker-falcon_000000F-snap-gene-0.34		000000F	18159	19930	+	0.625	0.410705	0.657128	8	21.875
maker-falcon_000029F-augustus-gene-2.89		000029F	198939	199598	+	0.789474	0.4106	0.520094	19	71.3684
maker-falcon_000008F-snap-gene-25.47		000008F	2499330	2499807	-	0.666667	0.410596	0.615894	6	83.3333
maker-falcon_000022F-snap-gene-3.46		000022F	315974	317152	-	0.916667	0.409749	0.446999	24	75.125
maker-falcon_000047F-snap-gene-5.22		000047F	518747	519500	+	0.727273	0.40405	0.555568	22	81.5455
snap_masked-falcon_000000F-processed-gene-80.108		000000F	8010139	8011053	-	0.85	0.400781	0.471507	20	69.9
maker-falcon_000023F-augustus-gene-13.83	IFT43	000023F	1308561	1309406	+	0.909091	0.39963	0.439593	22	88.6818
snap_masked-falcon_000005F-processed-gene-33.132	REXO2	000005F	3381991	3382826	-	0.777778	0.399263	0.513338	18	77
genemark-falcon_000049F-processed-gene-3.80	ASB13	000049F	393737	394786	+	0.8	0.398552	0.498189	20	71.1
maker-falcon_000076F-augustus-gene-0.66	YAF2	000076F	32987	33975	+	0.764706	0.397387	0.519659	34	85.0882
maker-falcon_000003F-snap-gene-36.25		000003F	3673409	3673861	-	0.7	0.397255	0.567506	10	58.1
maker-falcon_000001F-snap-gene-41.21		000001F	4166638	4167945	-	0.725806	0.394973	0.544185	62	68.9194
maker-falcon_000001F-augustus-gene-8.26	DESI2	000001F	817674	818588	+	0.692308	0.393526	0.568427	26	80.0385
maker-falcon_000016F-augustus-gene-22.76	MRPL42	000016F	2192956	2193515	+	0.714286	0.392764	0.54987	14	82.0714
maker-falcon_000047F-augustus-gene-1.40	CFAP20	000047F	103891	104618	+	0.821429	0.391994	0.47721	28	73.2143
maker-falcon_000000F-snap-gene-58.57		000000F	5845446	5846008	+	1	0.391298	0.391298	6	124.833
maker-falcon_000011F-augustus-gene-12.68	CHP1	000011F	1291604	1292309	+	0.714286	0.386877	0.541627	28	82.8571
maker-falcon_000008F-augustus-gene-3.75	KDM6A	000008F	329431	330321	-	0.666667	0.386467	0.5797	24	75.2917
maker-falcon_000014F-snap-gene-8.63	GCLM	000014F	888472	889447	+	0.785714	0.385643	0.490818	14	100.357
maker-falcon_000000F-augustus-gene-78.31	NUTF2	000000F	7869304	7869877	+	0.791667	0.38558	0.487048	24	77.2917
maker-falcon_000115F-augustus-gene-0.68	EMC2	000115F	51025	52232	+	0.807692	0.385172	0.47688	26	88.3077
genemark-falcon_000107F-processed-gene-0.37		000107F	46592	47012	-	1	0.384615	0.384615	1	13
maker-falcon_000042F-snap-gene-1.49	CENPS	000042F	110838	111497	-	0.571429	0.384391	0.672683	14	76.2143
maker-falcon_000047F-augustus-gene-6.33	CHMP4B	000047F	626223	627143	-	0.791667	0.383981	0.485028	24	69.375
maker-falcon_000014F-augustus-gene-21.28	LIN7C	000014F	2115729	2116584	+	0.777778	0.382482	0.491762	36	73.25
genemark-falcon_000028F-processed-gene-3.53	RPSA	000028F	332165	333924	-	0.706349	0.382288	0.541217	126	63.2698
maker-falcon_000009F-augustus-gene-17.123	PSMA6	000009F	1760980	1762452	+	0.674419	0.380401	0.564043	43	73.186
maker-falcon_000005F-snap-gene-33.35	SDHC	000005F	3380834	3381899	+	0.657895	0.379627	0.577032	38	72.5526
maker-falcon_000031F-snap-gene-0.46	BRCC3	000031F	4564	6574	+	0.636364	0.37949	0.596341	11	34.5455
maker-falcon_000001F-augustus-gene-13.50	MRPS9	000001F	1335292	1336772	-	0.6	0.379075	0.631791	10	20.6
maker-falcon_000022F-snap-gene-17.41		000022F	1723547	1724238	-	0.833333	0.378496	0.454195	36	73
maker-falcon_000004F-snap-gene-8.22	POLR2G	000004F	885554	886307	+	0.9	0.375441	0.417156	10	82.4
maker-falcon_000036F-augustus-gene-0.18	RWDD1	000036F	82359	85612	-	0.72973	0.374127	0.512693	148	86.4459
maker-falcon_000001F-snap-gene-56.129	PAM16	000001F	5611382	5611827	-	0.4	0.373905	0.934763	5	22.4
maker-falcon_000023F-snap-gene-4.38		000023F	402624	403052	-	0.65	0.3737	0.574923	20	72.95
maker-falcon_000015F-augustus-gene-3.83	NUDT14	000015F	366392	367554	-	0.722222	0.373211	0.516754	18	84.1111
maker-falcon_000035F-augustus-gene-1.90		000035F	126999	127640	-	0.805556	0.370029	0.459346	36	77.9444
genemark-falcon_000004F-processed-gene-15.50	NDUFS6	000004F	1518376	1518921	-	0.65625	0.368911	0.562151	32	74.9062
maker-falcon_000001F-augustus-gene-48.63	ARL8B	000001F	4819173	4819938	-	0.8	0.368691	0.460863	30	81.4333
maker-falcon_000001F-snap-gene-19.14		000001F	1931597	1932663	+	0.65	0.367065	0.564716	20	41.25
maker-falcon_000017F-augustus-gene-20.61		000017F	2008889	2010160	+	0.684211	0.36442	0.532614	38	59.7368
maker-falcon_000012F-snap-gene-24.36	BAG2	000012F	2378969	2379951	+	0.722222	0.364268	0.504371	18	71.1111
maker-falcon_000003F-augustus-gene-14.79	MRPL27	000003F	1402988	1403550	-	0.65	0.363953	0.559928	20	87.8
maker-falcon_000022F-snap-gene-7.73	COX20	000022F	755173	755917	-	0.9	0.363606	0.404007	10	76.3
maker-falcon_000003F-snap-gene-34.101		000003F	3452260	3452695	+	0.833333	0.360297	0.432356	18	70
maker-falcon_000073F-augustus-gene-1.76		000073F	96827	98005	-	0.827586	0.359346	0.43421	58	65.0172
maker-falcon_000031F-snap-gene-0.46	BRCC3	000031F	4564	6866	+	0.666667	0.358413	0.53762	18	33.1667
maker-falcon_000031F-snap-gene-0.59		000031F	6137	6863	-	0.666667	0.358413	0.53762	18	33.1667
maker-falcon_000031F-snap-gene-0.59		000031F	5635	6863	-	0.666667	0.358413	0.53762	18	33.1667
maker-falcon_000014F-snap-gene-9.61	LAGE3	000014F	988723	989401	+	0.71875	0.357991	0.498075	32	84.4688
maker-falcon_000003F-snap-gene-36.22	MRPL23	000003F	3655073	3655912	-	0.6	0.357347	0.595578	20	77.35
maker-falcon_000012F-augustus-gene-16.137	OSGEP	000012F	1630801	1631992	+	0.7	0.356953	0.509932	50	85.48
maker-falcon_000069F-snap-gene-3.62	UBE2D2	000069F	357370	358294	+	0.692308	0.355183	0.513042	26	68.5
maker-falcon_000076F-augustus-gene-0.76	HIKESHI	000076F	57333	58090	-	0.777778	0.354749	0.456106	18	70.4444
snap_masked-falcon_000002F-processed-gene-11.109		000002F	1074491	1075185	-	0.833333	0.354672	0.425607	6	86
maker-falcon_000001F-augustus-gene-46.81		000001F	4688277	4688951	-	0.78125	0.354642	0.453941	32	74.125
snap_masked-falcon_000005F-processed-gene-28.59		000005F	2819641	2820298	+	0.714286	0.353221	0.494509	14	73.2143
snap_masked-falcon_000008F-processed-gene-21.12	PPCDC	000008F	2107424	2108423	-	0.722222	0.352204	0.487667	36	64.8611
maker-falcon_000002F-augustus-gene-32.87		000002F	3277304	3279100	+	0.513514	0.350661	0.682867	37	33.973
maker-falcon_000002F-augustus-gene-32.87		000002F	3277304	3279096	+	0.513514	0.350661	0.682867	37	33.973
snap_masked-falcon_000008F-processed-gene-27.14	XRCC2	000008F	2788765	2789574	+	0.666667	0.350112	0.525168	18	84
snap_masked-falcon_000043F-processed-gene-0.83		000043F	42	584	-	0.75	0.348136	0.464181	20	76.8
maker-falcon_000062F-augustus-gene-1.44	SSU72	000062F	124597	126015	+	0.767857	0.34597	0.450565	56	85.4464
maker-falcon_000031F-snap-gene-0.46	BRCC3	000031F	4564	7664	+	0.684211	0.344813	0.503957	19	31.9474
snap_masked-falcon_000082F-processed-gene-1.141		000082F	149701	150191	-	0.75	0.343856	0.458474	16	74.3125
augustus_masked-falcon_000003F-processed-gene-35.60		000003F	3579194	3579943	+	0.85	0.34278	0.40327	20	93.25
maker-falcon_000093F-snap-gene-0.111		000093F	4711	5799	-	0.916667	0.34166	0.37272	24	608.625
genemark-falcon_000053F-processed-gene-0.44	ELOVL4	000053F	93548	94308	+	0.75	0.34142	0.455227	16	40.875
snap_masked-falcon_000003F-processed-gene-39.8	CEBPG	000003F	3949976	3950899	+	0.666667	0.341253	0.511879	48	65.5833
maker-falcon_000076F-augustus-gene-0.73	UBE2N	000076F	34905	35806	-	0.657895	0.339479	0.516009	38	75.2895
maker-falcon_000004F-augustus-gene-19.79	NDUFA2	000004F	1969496	1971354	-	0.78	0.338498	0.433972	50	75.52
augustus_masked-falcon_000039F-processed-gene-0.41	COL12A1	000039F	4213	11524	+	0.454545	0.33664	0.740609	11	19.5455
maker-falcon_000061F-augustus-gene-2.28	CYP4V2	000061F	278132	281346	+	0.6	0.336341	0.560568	25	36.84
maker-falcon_000015F-augustus-gene-25.70	MRPL11	000015F	2589010	2589756	+	0.807692	0.336143	0.416177	26	84.8846
maker-falcon_000001F-augustus-gene-35.68		000001F	3591779	3592739	+	0.642857	0.335938	0.52257	70	35.9429
genemark-falcon_000005F-processed-gene-34.25	DR1	000005F	3394727	3395883	-	0.727273	0.334916	0.46051	22	95.3182
augustus_masked-falcon_000016F-processed-gene-22.112	PABPN1	000016F	2222633	2223553	-	0.770833	0.333499	0.432647	48	77.6667
maker-falcon_000005F-augustus-gene-22.12		000005F	2200735	2202579	+	0.735294	0.332675	0.452438	34	82
maker-falcon_000000F-augustus-gene-56.68	MRPL43	000000F	5622882	5623654	-	0.647059	0.33137	0.512118	34	75.4412
maker-falcon_000000F-snap-gene-42.2		000000F	4242255	4242679	+	0.6	0.3309	0.5515	20	63.3
maker-falcon_000011F-augustus-gene-16.36	PHYH	000011F	1661125	1662330	-	0.868421	0.329598	0.379537	76	66.4605
maker-falcon_000042F-augustus-gene-2.66		000042F	231683	232030	-	1	0.329076	0.329076	6	47.5
maker-falcon_000003F-augustus-gene-40.23	RRP7A	000003F	4062833	4063695	+	0.9	0.32907	0.365634	10	87.4
maker-falcon_000044F-augustus-gene-2.65	NDUFC2	000044F	239058	239807	-	0.823529	0.329024	0.399529	34	73.6176
maker-falcon_000009F-augustus-gene-17.133		000009F	1718780	1719594	-	0.875	0.328684	0.375639	8	90.75
maker-falcon_000008F-augustus-gene-16.74	POLR2L	000008F	1643132	1643577	-	0.625	0.328079	0.524927	16	76.6875
snap_masked-falcon_000004F-processed-gene-7.89		000004F	697664	698808	+	0.6	0.327846	0.54641	5	35.2
maker-falcon_000006F-snap-gene-24.45		000006F	2492722	2493010	+	1	0.327685	0.327685	3	46.3333
maker-falcon_000016F-snap-gene-8.38	MRPS24	000016F	885011	885687	+	0.694444	0.327668	0.471843	36	67.9722
maker-falcon_000042F-augustus-gene-7.145		000042F	703345	703726	+	1	0.326555	0.326555	10	44.4
maker-falcon_000066F-augustus-gene-1.68		000066F	156091	157103	+	0.916667	0.326289	0.355952	12	71.5
maker-falcon_000067F-augustus-gene-0.58		000067F	38385	44224	+	0.778443	0.325905	0.418663	167	167.79
maker-falcon_000001F-augustus-gene-4.30	STYX	000001F	380667	381577	+	0.875	0.323021	0.369167	32	79.2812
maker-falcon_000042F-snap-gene-3.31		000042F	304474	305537	+	0.478261	0.32281	0.674966	23	39.4783
snap_masked-falcon_000035F-processed-gene-7.6		000035F	716168	716867	+	0.9	0.322591	0.358434	20	70.8
maker-falcon_000000F-augustus-gene-68.84		000000F	6834314	6834668	-	0.9375	0.321967	0.343432	16	58.0625
maker-falcon_000031F-augustus-gene-11.101		000031F	1109136	1110985	-	0.793478	0.320478	0.40389	92	75.9022
maker-falcon_000009F-augustus-gene-29.65	ATP5MF	000009F	2897744	2898551	-	0.705882	0.319444	0.452545	34	76.5882
maker-falcon_000004F-augustus-gene-1.61		000004F	96603	97402	+	0.875	0.319128	0.364718	16	70
maker-falcon_000000F-augustus-gene-34.36	MOSMO	000000F	3403934	3404574	-	0.857143	0.318564	0.371658	14	71.8571
maker-falcon_000011F-augustus-gene-27.131	SNRPE	000011F	2722917	2723349	-	0.8	0.318538	0.398172	20	81.8
maker-falcon_000004F-snap-gene-29.63		000004F	2966633	2967505	+	0.818182	0.31846	0.389229	33	78.7576
maker-falcon_000003F-snap-gene-17.93		000003F	1740640	1741258	-	0.714286	0.3183	0.445619	7	25.4286
maker-falcon_000002F-augustus-gene-32.86	CPLANE2	000002F	3256119	3257351	+	0.8	0.317969	0.397461	10	66.5
maker-falcon_000016F-augustus-gene-13.124	BCL7A	000016F	1322649	1323214	+	0.818182	0.317879	0.388519	22	86.9091
maker-falcon_000077F-augustus-gene-0.27	ZBTB8OS	000077F	34794	36071	-	0.8	0.31756	0.39695	15	92.6667
maker-falcon_000060F-augustus-gene-3.17	NME6	000060F	332670	335141	+	0.7	0.317184	0.45312	90	81.1111
maker-falcon_000026F-snap-gene-0.26	RWDD2A	000026F	30441	31674	+	0.777778	0.317179	0.407801	36	73.8889
maker-falcon_000014F-augustus-gene-13.52	PDIA6	000014F	1303011	1305538	-	0.75	0.31711	0.422814	132	75.9318
maker-falcon_000023F-augustus-gene-13.97	PTPMT1	000023F	1308756	1311345	-	0.738636	0.31635	0.428289	88	81.1932
maker-falcon_000010F-augustus-gene-20.64	ENSA	000010F	2017063	2017776	+	0.652174	0.316204	0.484846	23	81.087
maker-falcon_000015F-augustus-gene-25.89	DSCAML1	000015F	2628198	2633448	-	0.928571	0.31607	0.340383	14	29.3571
maker-falcon_000015F-augustus-gene-25.89	DSCAML1	000015F	2628243	2633448	-	0.928571	0.31607	0.340383	14	29.3571
maker-falcon_000015F-augustus-gene-25.89	DSCAM	000015F	2628198	2631617	-	0.928571	0.31607	0.340383	14	29.3571
maker-falcon_000026F-snap-gene-6.82	ARL6IP5	000026F	672184	673401	-	0.666667	0.315742	0.473613	24	68.6667
maker-falcon_000005F-augustus-gene-25.74	SNRPB2	000005F	2562065	2563480	+	0.708333	0.314374	0.443821	48	80.3125
augustus_masked-falcon_000136F-processed-gene-0.19	MCM7	000136F	3	434	-	0.75	0.314239	0.418986	12	83.75
snap_masked-falcon_000001F-processed-gene-36.14	CCDC115	000001F	3612449	3612934	-	0.727273	0.313568	0.431155	22	64.4545
genemark-falcon_000014F-processed-gene-21.11	DNAJC30	000014F	2105089	2105748	+	0.909091	0.313461	0.344808	22	74
snap_masked-falcon_000001F-processed-gene-25.14	SNRNP27	000001F	2574762	2575310	-	0.608696	0.313255	0.514633	23	46
maker-falcon_000225F-snap-gene-0.15		000225F	10015	11172	-	0.59375	0.31282	0.526854	32	41
maker-falcon_000034F-augustus-gene-0.27	NOL12	000034F	85045	86315	-	0.640625	0.312817	0.4883	64	80.8125
maker-falcon_000058F-snap-gene-0.27		000058F	82366	83267	-	0.655172	0.312166	0.476464	29	82.0345
maker-falcon_000002F-augustus-gene-2.58	MMACHC	000002F	201174	202155	+	0.833333	0.309703	0.371644	24	84.4583
maker-falcon_000010F-augustus-gene-22.63	MRPS23	000010F	2269270	2270077	+	0.791667	0.309659	0.391148	24	75.5833
genemark-falcon_000002F-processed-gene-10.2	SZRD1	000002F	1009536	1010341	+	0.8	0.30962	0.387025	20	78.55
maker-falcon_000011F-snap-gene-7.135		000011F	788318	793189	-	0.5	0.308636	0.617271	6	42.8333
maker-falcon_000003F-augustus-gene-9.41	SNU13	000003F	940119	941236	-	0.782609	0.307999	0.393554	46	86.413
maker-falcon_000136F-augustus-gene-0.10	MRPS18C	000136F	22386	23178	+	0.851852	0.307892	0.361438	27	84.8148
maker-falcon_000050F-snap-gene-0.58		000050F	68515	69117	-	0.761905	0.307373	0.403427	21	80.0476
maker-falcon_000006F-augustus-gene-7.3	HACD2	000006F	790080	792236	+	0.710843	0.307139	0.432077	83	83.5301
maker-falcon_000011F-augustus-gene-12.77	TM2D2	000011F	1290371	1291170	-	0.78125	0.306352	0.39213	32	79.375
maker-falcon_000062F-augustus-gene-1.57	THUMPD1	000062F	185238	186906	-	0.725	0.306188	0.422328	40	80.75
maker-falcon_000012F-snap-gene-17.20		000012F	1783146	1784453	+	0.934783	0.304586	0.325837	46	199.348
maker-falcon_000000F-augustus-gene-42.49	MAFK	000000F	4275596	4276546	+	0.72	0.304229	0.42254	50	97.44
maker-falcon_000006F-augustus-gene-25.52		000006F	2494403	2495748	-	0.666667	0.304126	0.456189	42	43.119
snap_masked-falcon_000038F-processed-gene-3.109		000038F	284040	285499	-	0.833333	0.303308	0.363969	12	45.4167
maker-falcon_000013F-augustus-gene-11.97	DSCR3	000013F	1108790	1109413	+	0.857143	0.302284	0.352665	21	23.7619
augustus_masked-falcon_000008F-processed-gene-15.23	CARHSP1	000008F	1520263	1521327	+	0.775	0.301559	0.389108	40	71.775
augustus_masked-falcon_000028F-processed-gene-4.104	FAM162A	000028F	386842	387399	-	0.727273	0.301399	0.414424	22	75.6364
maker-falcon_000034F-augustus-gene-5.20	CWC15	000034F	510740	511964	+	0.716216	0.301044	0.420326	74	74.2703
maker-falcon_000034F-augustus-gene-5.20	CWC15	000034F	510740	511923	+	0.716216	0.301044	0.420326	74	74.2703
maker-falcon_000004F-snap-gene-29.63		000004F	2966572	2967505	+	0.771429	0.300262	0.389229	35	78.5143
maker-falcon_000017F-augustus-gene-17.123		000017F	1728709	1735361	+	1	0.3	0.3	1	10
maker-falcon_000016F-augustus-gene-21.30		000016F	2093088	2099038	-	0.666667	0.299889	0.449833	6	47
maker-falcon_000016F-augustus-gene-21.30		000016F	2094345	2098735	-	0.666667	0.299889	0.449833	6	47
maker-falcon_000016F-augustus-gene-21.30		000016F	2093088	2098735	-	0.666667	0.299889	0.449833	6	47
maker-falcon_000016F-augustus-gene-21.30		000016F	2094345	2099038	-	0.666667	0.299889	0.449833	6	47
maker-falcon_000002F-augustus-gene-7.17	PIN4	000002F	785446	786359	-	0.733333	0.299322	0.408166	30	90.5333
maker-falcon_000014F-snap-gene-20.47	RPS17	000014F	2000485	2001066	-	0.666667	0.29898	0.44847	30	73.2
maker-falcon_000010F-snap-gene-8.50		000010F	867540	868193	-	0.8	0.298636	0.373295	30	76.4333
maker-falcon_000020F-snap-gene-10.53		000020F	1037207	1038006	+	1	0.298609	0.298609	17	114.647
maker-falcon_000005F-augustus-gene-25.77	MON2	000005F	2503131	2504167	-	1	0.297243	0.297243	5	193.6
maker-falcon_000031F-snap-gene-0.46		000031F	6559	7664	+	0.75	0.297131	0.396175	8	28.375
maker-falcon_000052F-augustus-gene-5.44	TRAPPC5	000052F	629732	631314	-	0.839286	0.296865	0.353711	56	76.1429
maker-falcon_000012F-augustus-gene-18.61	RPL38	000012F	1807710	1808925	+	0.695652	0.29676	0.426592	46	80.0652
maker-falcon_000012F-augustus-gene-18.61	RPL38	000012F	1807725	1808925	+	0.695652	0.29676	0.426592	46	80.0652
genemark-falcon_000006F-processed-gene-28.46	DNAJC25	000006F	2865582	2866646	+	0.736111	0.29675	0.403132	72	75.4028
maker-falcon_000063F-augustus-gene-0.60	CCT8	000063F	80722	82496	-	0.416667	0.295486	0.709167	12	14.75
augustus_masked-falcon_000010F-processed-gene-12.60	MTERF4	000010F	1229255	1230118	-	0.727273	0.295241	0.405956	44	78.5455
snap_masked-falcon_000013F-processed-gene-21.8		000013F	2121386	2122147	+	0.666667	0.295142	0.442713	6	60.6667
maker-falcon_000006F-augustus-gene-24.58		000006F	2448579	2450635	+	0.754902	0.294494	0.390109	102	82.2941
maker-falcon_000005F-augustus-gene-22.12		000005F	2200356	2201485	+	0.789474	0.293187	0.37137	38	82.1842
maker-falcon_000004F-augustus-gene-7.69	EIF4E3	000004F	746571	747509	+	0.722222	0.293176	0.405936	18	82.1111
maker-falcon_000073F-snap-gene-1.1		000073F	96191	96679	+	0.833333	0.292094	0.350513	6	58
maker-falcon_000012F-augustus-gene-17.45	GMPS	000012F	1767500	1771327	-	0.75	0.291958	0.389277	4	11
maker-falcon_000026F-snap-gene-6.82	ARL6IP5	000026F	672169	673401	-	0.615385	0.291454	0.473613	26	69.2308
maker-falcon_000044F-snap-gene-6.153		000044F	689552	691505	+	1	0.290972	0.290972	6	70.3333
maker-falcon_000006F-augustus-gene-7.3	HACD2	000006F	790050	792236	+	0.715909	0.290967	0.406431	88	82.8182
maker-falcon_000014F-snap-gene-13.13		000014F	1349814	1350650	-	0.658537	0.290196	0.440668	41	84
maker-falcon_000052F-augustus-gene-0.119	TRIR	000052F	73373	74484	-	0.77027	0.289907	0.37637	74	70.6216
maker-falcon_000027F-snap-gene-12.16		000027F	1263676	1264529	+	1	0.289095	0.289095	6	530.5
maker-falcon_000011F-augustus-gene-15.86	MED6	000011F	1521782	1523238	-	0.74359	0.288693	0.388242	39	76.2564
maker-falcon_000020F-snap-gene-10.54		000020F	1038369	1038815	+	1	0.288554	0.288554	6	46.1667
maker-falcon_000013F-augustus-gene-11.97	DSCR3	000013F	1108789	1109413	+	0.818182	0.288544	0.352665	22	23.5
maker-falcon_000013F-augustus-gene-24.37	EMC6	000013F	2444699	2446003	+	0.666667	0.288528	0.432792	54	71.6296
augustus_masked-falcon_000035F-processed-gene-4.49	UQCRH	000035F	406127	406795	+	0.857143	0.288494	0.336576	14	80.2143
maker-falcon_000005F-snap-gene-26.50	RPE	000005F	2657739	2658705	-	0.695652	0.288393	0.414566	46	67.2391
maker-falcon_000018F-augustus-gene-15.47		000018F	1586477	1587527	+	0.725	0.287957	0.397181	40	68.775
maker-falcon_000036F-augustus-gene-4.119		000036F	427536	428111	-	0.5	0.286833	0.573666	10	70.7
maker-falcon_000003F-augustus-gene-34.36	2025-03-03	000003F	3446929	3449009	+	0.722222	0.286671	0.39693	90	81.9444
maker-falcon_000012F-augustus-gene-25.81	ARL14EP	000012F	2505426	2506013	+	0.75	0.284874	0.379832	32	90.5938
maker-falcon_000019F-augustus-gene-23.81	MED7	000019F	2394487	2395591	-	0.8	0.284843	0.356054	50	77.72
maker-falcon_000006F-augustus-gene-25.52		000006F	2492297	2495748	-	0.611111	0.284748	0.465952	90	35.9889
maker-falcon_000018F-augustus-gene-5.80	TRAPPC1	000018F	534462	535287	-	0.722222	0.284316	0.393668	18	94.9444
maker-falcon_000026F-augustus-gene-0.80		000026F	9649	10721	+	0.690476	0.284033	0.411359	42	74.2381
maker-falcon_000001F-augustus-gene-41.60	TWSG1	000001F	4150654	4152178	+	0.8125	0.283392	0.34879	64	83.2344
maker-falcon_000005F-augustus-gene-11.114	TRAPPC4	000005F	1123089	1124096	-	0.809524	0.283258	0.349908	42	85.7381
augustus_masked-falcon_000006F-processed-gene-15.52	C1ORF131	000006F	1521225	1521980	-	0.666667	0.282329	0.423494	18	71.8333
augustus_masked-falcon_000001F-processed-gene-46.33	ENDOG	000001F	4598518	4600083	+	0.8125	0.281466	0.34642	48	72.7083
maker-falcon_000022F-augustus-gene-9.95	ISCU	000022F	947540	948645	-	0.766667	0.280861	0.36634	60	80.5667
maker-falcon_000028F-snap-gene-14.28		000028F	1465455	1466284	-	0.734375	0.280548	0.382023	64	79.3125
maker-falcon_000062F-augustus-gene-1.57	THUMPD1	000062F	185487	186906	-	0.710526	0.280339	0.394552	38	80.1842
maker-falcon_000036F-augustus-gene-6.37	NIPSNAP1	000036F	634497	636732	-	0.706897	0.27928	0.395079	116	68.2759
maker-falcon_000059F-snap-gene-1.53		000059F	152779	154213	-	0.733333	0.277836	0.378867	30	73.0333
augustus_masked-falcon_000003F-processed-gene-39.76	PRCC	000003F	3915002	3916139	-	0.65625	0.277702	0.423165	32	61.6562
maker-falcon_000042F-snap-gene-7.60		000042F	823236	824185	+	0.666667	0.277023	0.415535	33	83.7576
maker-falcon_000001F-augustus-gene-16.77	LAMTOR1	000001F	1621644	1622907	+	0.770833	0.276233	0.358356	48	75.1667
maker-falcon_000000F-augustus-gene-52.50		000000F	5206912	5207877	-	0.612903	0.275889	0.450135	31	66.4516
augustus_masked-falcon_000020F-processed-gene-24.1	CHCHD2	000020F	2412955	2414167	+	0.6875	0.275188	0.400274	32	85.75
maker-falcon_000031F-snap-gene-8.81		000031F	818017	818876	-	0.571429	0.274487	0.480353	28	67.0357
maker-falcon_000008F-snap-gene-15.70	DNAL4	000008F	1521522	1522000	-	0.8	0.274459	0.343074	20	83.3
maker-falcon_000034F-augustus-gene-2.33	DKC1	000034F	200168	203827	-	0.700599	0.273599	0.390521	167	72.7725
maker-falcon_000009F-augustus-gene-10.20	ALG11	000009F	1015492	1017056	+	0.74	0.273515	0.369615	50	76.66
maker-falcon_000015F-augustus-gene-25.64	TBCC	000015F	2505543	2507329	+	0.6	0.273135	0.455225	50	79.94
maker-falcon_000005F-snap-gene-2.62		000005F	182929	183212	+	0.5	0.272728	0.545455	2	13.5
genemark-falcon_000055F-processed-gene-0.63		000055F	48355	51324	+	1	0.272727	0.272727	1	11
maker-falcon_000023F-augustus-gene-12.54	NPAS4	000023F	1265762	1266352	-	0.695652	0.272564	0.391811	46	67.7826
maker-falcon_000011F-snap-gene-5.72		000011F	521741	522181	-	0.9	0.272485	0.302762	30	78.6333
maker-falcon_000003F-augustus-gene-17.61	NDUFA11	000003F	1711104	1711917	-	0.823529	0.272147	0.330465	34	79.6176
maker-falcon_000042F-snap-gene-1.42		000042F	127170	128530	+	0.738095	0.271658	0.368053	42	84.4524
maker-falcon_000015F-snap-gene-25.30	SUB1	000015F	2524124	2525103	+	0.65625	0.271543	0.41378	32	82.8438
maker-falcon_000050F-augustus-gene-5.155	DAP	000050F	611386	611886	-	0.5	0.271364	0.542728	24	75.75
maker-falcon_000020F-snap-gene-14.40	RPS20	000020F	1431245	1431816	-	0.69697	0.271353	0.389333	33	76.5152
maker-falcon_000060F-augustus-gene-2.78	TMEM65	000060F	274191	275609	-	0.5625	0.271344	0.48239	48	51.5
maker-falcon_000023F-snap-gene-15.99	SMIM8	000023F	1583958	1584720	+	0.818182	0.270431	0.330527	22	69.8182
snap_masked-falcon_000004F-processed-gene-5.17	PSMG4	000004F	541069	541422	-	0.7	0.270334	0.386192	10	73.6
snap_masked-falcon_000000F-processed-gene-65.13	AGGF1	000000F	6545094	6546610	+	0.7	0.270174	0.385963	70	76.5
maker-falcon_000002F-snap-gene-29.96		000002F	2939266	2941255	+	1	0.269923	0.269923	11	81.5455
genemark-falcon_000002F-processed-gene-10.3	PPIB	000002F	1030727	1032773	+	0.798077	0.269444	0.337616	104	80.7596
maker-falcon_000026F-augustus-gene-15.44	DYNLRB2	000026F	1564290	1565415	+	0.759259	0.268995	0.354286	54	80.8519
maker-falcon_000016F-snap-gene-6.39		000016F	669958	670905	+	0.75	0.268919	0.358559	12	76.0833
maker-falcon_000009F-augustus-gene-0.107	THG1L	000009F	49151	50235	+	0.730769	0.268903	0.367972	52	71.1538
maker-falcon_000012F-snap-gene-18.30		000012F	1782872	1785992	-	0.923077	0.268575	0.290956	65	185.723
maker-falcon_000006F-snap-gene-22.20		000006F	2287183	2288516	-	0.875	0.26777	0.306023	56	79.7857
maker-falcon_000006F-snap-gene-22.20		000006F	2287283	2288516	-	0.875	0.26777	0.306023	56	79.7857
maker-falcon_000038F-augustus-gene-3.30	TADA1	000038F	327344	328821	+	0.790698	0.267656	0.338506	86	74.7907
augustus_masked-falcon_000007F-processed-gene-13.103	LAMP1	000007F	1296999	1298869	-	0.66	0.267336	0.405055	50	67.5
maker-falcon_000020F-augustus-gene-9.93	XPNPEP1	000020F	960828	963902	-	0.536585	0.266452	0.49657	41	23.7805
maker-falcon_000038F-augustus-gene-6.88	RPL26	000038F	627969	628605	-	0.729167	0.26613	0.364979	48	71.0208
augustus_masked-falcon_000008F-processed-gene-10.76	TYW3	000008F	1056412	1059184	-	0.662921	0.265651	0.400728	89	77.9888
maker-falcon_000050F-augustus-gene-3.95	HSPE1	000050F	360064	360493	-	0.785714	0.265339	0.337705	14	77.5714
maker-falcon_000004F-augustus-gene-30.8	CENPV	000004F	3082313	3083752	+	0.780488	0.264512	0.338906	82	80.0732
maker-falcon_000038F-augustus-gene-3.35	MRPS18A	000038F	368168	368807	+	0.678571	0.264446	0.38971	28	75.25
maker-falcon_000002F-augustus-gene-23.103		000002F	2331538	2332087	-	0.727273	0.26427	0.363371	22	69.8636
maker-falcon_000042F-augustus-gene-5.104	RRS1	000042F	492716	493975	-	0.816667	0.264237	0.323555	60	83.45
maker-falcon_000012F-augustus-gene-13.6	GEMIN6	000012F	1350958	1351594	+	0.818182	0.264031	0.322704	22	90.9091
maker-falcon_000009F-snap-gene-20.56	CFL1	000009F	1986037	1988391	-	0.537037	0.26396	0.491511	54	36.6667
maker-falcon_000002F-augustus-gene-34.35		000002F	3403427	3404075	-	0.538462	0.263867	0.490039	13	32.2308
maker-falcon_000006F-augustus-gene-26.51		000006F	2597755	2598947	+	0.666667	0.263771	0.395657	54	62.0185
maker-falcon_000005F-augustus-gene-37.53	RPL28	000005F	3729126	3730423	+	0.71831	0.26347	0.366791	71	80.3662
maker-falcon_000009F-augustus-gene-19.104	YAE1D1	000009F	1986052	1987042	+	0.512821	0.263465	0.513757	39	37.7179
maker-falcon_000060F-snap-gene-4.57	NDUFB3	000060F	438914	440106	-	0.676471	0.263325	0.389263	34	75.1176
maker-falcon_000075F-augustus-gene-2.35		000075F	331139	333446	+	0.857143	0.262707	0.306492	7	20.8571
maker-falcon_000009F-augustus-gene-17.122	CEP41	000009F	1759225	1760517	+	0.769231	0.262382	0.341096	39	77.0256
maker-falcon_000060F-augustus-gene-3.17	NME6	000060F	332561	335141	+	0.654545	0.261732	0.399868	110	75.1273
maker-falcon_000009F-augustus-gene-29.65	ATP5MF	000009F	2897744	2898896	-	0.690476	0.261206	0.378298	42	78.7143
snap_masked-falcon_000029F-processed-gene-4.14	C1ORF43	000029F	466414	466856	+	0.777778	0.26074	0.335237	18	78.8333
maker-falcon_000019F-augustus-gene-3.74		000019F	378694	379170	-	0.5625	0.260551	0.463202	16	60.4375
maker-falcon_000009F-snap-gene-17.107	SNRPD2	000009F	1762455	1763381	-	0.794872	0.26023	0.327386	39	87.8205
genemark-falcon_000000F-processed-gene-80.11	POLE4	000000F	8049689	8054964	+	0.666667	0.259574	0.389361	21	75.3333
maker-falcon_000031F-augustus-gene-8.109	SNX12	000031F	874614	875823	-	0.74359	0.259512	0.348999	78	80.7821
maker-falcon_000082F-augustus-gene-1.96	ZNF277	000082F	190903	192658	+	0.703704	0.259496	0.368758	54	82.963
genemark-falcon_000002F-processed-gene-15.22	MCTS1	000002F	1569677	1570554	+	0.761905	0.258851	0.339742	21	77.9048
maker-falcon_000023F-snap-gene-4.46		000023F	445246	446808	-	0.578947	0.258642	0.446746	38	58.6579
maker-falcon_000011F-augustus-gene-28.192	HINT1	000011F	2912499	2913126	-	0.590909	0.258439	0.437358	44	70.4773
augustus_masked-falcon_000082F-processed-gene-1.52	LSM8	000082F	192568	193071	-	0.615385	0.257642	0.418668	26	71.5385
maker-falcon_000005F-augustus-gene-13.75		000005F	1351191	1352722	-	0.657895	0.25716	0.390884	38	77.5789
maker-falcon_000012F-augustus-gene-16.132	BCCIP	000012F	1596209	1597550	+	0.666667	0.256863	0.385295	42	80.619
maker-falcon_000011F-augustus-gene-24.59	NDUFB11	000011F	2481508	2482454	+	0.5625	0.256401	0.455824	64	64.2969
maker-falcon_000012F-snap-gene-17.34		000012F	1771555	1772788	-	0.545455	0.256338	0.469952	33	63.7576
maker-falcon_000031F-snap-gene-10.23		000031F	1074938	1076388	-	0.673913	0.256066	0.379969	92	87.8804
snap_masked-falcon_000003F-processed-gene-14.99		000003F	1446984	1447863	+	0.820513	0.25596	0.311952	39	76.4359
maker-falcon_000012F-snap-gene-13.83		000012F	1341123	1342652	-	0.413793	0.255758	0.618082	29	29
genemark-falcon_000005F-processed-gene-37.31		000005F	3751175	3752397	+	0.763158	0.255727	0.335091	76	80.1842
augustus_masked-falcon_000015F-processed-gene-2.12	TMEM69	000015F	175574	176287	-	0.65	0.255327	0.392811	20	77.25
genemark-falcon_000001F-processed-gene-4.7	TMEM50A	000001F	403473	404126	-	0.684211	0.255172	0.372943	38	65.0789
maker-falcon_000004F-augustus-gene-8.50	CKS1B	000004F	886465	886919	-	0.714286	0.25494	0.356915	14	92.2143
maker-falcon_000001F-snap-gene-33.104		000001F	3378989	3379580	+	0.636364	0.25465	0.400165	22	71.5909
maker-falcon_000017F-snap-gene-19.33	DTD1	000017F	1921521	1923204	-	0.673913	0.254034	0.376954	46	75.9565
maker-falcon_000012F-snap-gene-18.32		000012F	1798641	1799924	-	0.644068	0.253066	0.392918	59	83.3559
maker-falcon_000017F-augustus-gene-8.9	LIPT2	000017F	857394	859518	+	0.736111	0.252862	0.34351	72	79.5
maker-falcon_000001F-snap-gene-0.53		000001F	93600	94972	+	0.586207	0.252633	0.430963	58	75.5345
maker-falcon_000115F-augustus-gene-0.66	RAB18	000115F	41916	42814	+	0.642857	0.25253	0.392825	42	78.7381
maker-falcon_000063F-augustus-gene-1.81	CCT8	000063F	87331	90013	-	0.539683	0.252486	0.467842	63	38.3175
augustus_masked-falcon_000018F-processed-gene-3.97	POLR2F	000018F	334790	335308	+	0.8	0.252422	0.315528	20	81.2
snap_masked-falcon_000011F-processed-gene-16.2		000011F	1607325	1608265	+	0.742857	0.252226	0.339535	35	80.9714
maker-falcon_000001F-augustus-gene-40.78	CDC42SE2	000001F	4033334	4034227	+	0.659091	0.251803	0.382046	44	69.4773
maker-falcon_000002F-snap-gene-17.40	MRPL35	000002F	1769156	1770132	-	0.6	0.251203	0.418672	55	78.0545
maker-falcon_000060F-augustus-gene-2.78	TMEM65	000060F	274191	275873	-	0.557692	0.251034	0.450129	52	51.1538
maker-falcon_000068F-snap-gene-1.37		000068F	182804	183177	-	0.777778	0.250545	0.322129	9	30.6667
snap_masked-falcon_000004F-processed-gene-34.110	WASF3	000004F	3443204	3444019	-	0.735294	0.249143	0.338834	34	69.4706
maker-falcon_000011F-snap-gene-22.68		000011F	2250643	2251418	-	0.571429	0.248829	0.43545	7	83.2857
maker-falcon_000000F-augustus-gene-40.36		000000F	4005379	4007056	-	0.783333	0.248716	0.31751	60	80.5667
maker-falcon_000013F-augustus-gene-10.70		000013F	1028555	1029384	+	0.825	0.248423	0.301118	40	72.625
genemark-falcon_000012F-processed-gene-1.73		000012F	125408	126911	+	0.52809	0.24804	0.469693	89	38.6966
maker-falcon_000013F-augustus-gene-26.1		000013F	2623340	2624589	+	0.653846	0.247384	0.378352	26	67.5
maker-falcon_000044F-snap-gene-4.68	BUB3	000044F	478083	480325	-	0.767677	0.246718	0.321382	99	70.9495
maker-falcon_000006F-augustus-gene-31.61	RANBP9	000006F	3108292	3110497	-	0.6	0.245856	0.409761	90	74.0889
maker-falcon_000023F-augustus-gene-10.83	ETF1	000023F	1000310	1003132	-	0.285714	0.245654	0.859788	7	34.2857
maker-falcon_000163F-augustus-gene-0.51	CCT8	000163F	37521	40449	-	0.428571	0.24562	0.573112	28	39.1429
maker-falcon_000015F-augustus-gene-25.72	TBP	000015F	2594437	2595838	+	0.725806	0.245554	0.338319	62	85.5161
maker-falcon_000015F-augustus-gene-25.63	PSMB4	000015F	2501117	2502229	+	0.673077	0.245244	0.364363	52	73.0192
maker-falcon_000012F-augustus-gene-16.144	FMC1	000012F	1597659	1598032	-	0.552632	0.24514	0.443586	38	67.9211
maker-falcon_000000F-augustus-gene-80.25	UQCR11	000000F	8001993	8002278	+	0.75	0.245111	0.326814	12	64
maker-falcon_000000F-snap-gene-83.65	CENPX	000000F	8289245	8291218	-	0.634615	0.245035	0.386116	52	84.0192
snap_masked-falcon_000000F-processed-gene-53.92	PIGC	000000F	5356245	5357069	-	0.766667	0.244961	0.319514	30	68.5
maker-falcon_000004F-augustus-gene-1.61		000004F	96603	98229	+	0.735294	0.244586	0.332637	34	72.4118
augustus_masked-falcon_000004F-processed-gene-35.18	CYB5D2	000004F	3576039	3577088	+	0.705882	0.244373	0.346195	34	80.0294
maker-falcon_000017F-snap-gene-13.32	PPIL1	000017F	1368661	1371522	-	0.846154	0.243762	0.288082	13	35.3077
maker-falcon_000055F-augustus-gene-1.82	ATP6V0C	000055F	121103	122760	-	0.681159	0.24352	0.357509	69	73
maker-falcon_000011F-augustus-gene-0.51	MAX	000011F	84947	86290	+	0.746988	0.243042	0.325362	83	72.4217
maker-falcon_000011F-augustus-gene-0.51	MAX	000011F	84949	86290	+	0.746988	0.243042	0.325362	83	72.4217
maker-falcon_000073F-augustus-gene-0.87	TOPORS	000073F	13726	16037	-	0.6	0.243002	0.405004	90	69.3333
maker-falcon_000034F-augustus-gene-2.33	DKC1	000034F	200168	204444	-	0.666667	0.242975	0.364463	189	70.6085
maker-falcon_000001F-snap-gene-5.129	SRSF3	000001F	540091	541659	-	0.738739	0.242955	0.328879	111	72.2973
maker-falcon_000002F-augustus-gene-31.111	COPE	000002F	3132782	3133945	-	0.6875	0.24179	0.351694	32	79.3438
snap_masked-falcon_000000F-processed-gene-40.61	BIN3	000000F	3996759	3997690	-	0.65	0.241087	0.370904	40	71.55
genemark-falcon_000000F-processed-gene-67.43	BCL2L1	000000F	6670182	6670810	+	0.791667	0.241044	0.304476	24	73.5833
maker-falcon_000049F-augustus-gene-4.39	C12ORF45	000049F	395125	396173	-	0.6875	0.240962	0.35049	32	71.0625
maker-falcon_000035F-augustus-gene-2.35	PCGF3	000035F	200455	201359	-	0.633333	0.240739	0.380114	30	68.4
maker-falcon_000068F-augustus-gene-0.45	RABIF	000068F	78565	79254	-	0.85	0.240446	0.282877	20	77.2
maker-falcon_000001F-augustus-gene-59.26	CISD1	000001F	5952371	5952979	+	0.6875	0.240222	0.349414	32	91.5312
augustus_masked-falcon_000024F-processed-gene-14.64	TRAPPC12	000024F	1492626	1495696	+	0.662338	0.239361	0.361388	231	62.1299
maker-falcon_000003F-augustus-gene-40.26	DCTN5	000003F	4082657	4083873	+	0.641026	0.238965	0.372785	39	82.1795
genemark-falcon_000018F-processed-gene-19.61	ERGIC1	000018F	1922713	1924764	+	0.719298	0.238801	0.331992	114	75.4386
maker-falcon_000009F-augustus-gene-17.132	RMDN1	000009F	1714298	1715285	-	0.7375	0.238577	0.323494	80	69.225
maker-falcon_000000F-augustus-gene-9.95	NXNL2	000000F	914077	915709	-	0.785714	0.238559	0.303621	56	81.6607
snap_masked-falcon_000013F-processed-gene-14.106		000013F	1456937	1457949	-	0.628205	0.238523	0.379689	78	68.4872
maker-falcon_000010F-augustus-gene-11.56	AKTIP	000010F	1171249	1172829	+	0.655556	0.2385	0.363813	90	66.0889
snap_masked-falcon_000008F-processed-gene-16.8		000008F	1614145	1614786	+	0.875	0.238487	0.272557	24	76.7083
snap_masked-falcon_000009F-processed-gene-10.67	SMDT1	000009F	995475	995735	+	0.75	0.238362	0.317816	8	66.625
augustus_masked-falcon_000012F-processed-gene-10.36	GNPNAT1	000012F	1033474	1034232	+	0.725	0.238064	0.328364	40	82.2
maker-falcon_000046F-snap-gene-1.44	ELP5	000046F	124713	126329	-	0.67	0.237991	0.35521	100	74
maker-falcon_000042F-augustus-gene-0.58		000042F	29774	33040	+	0.563636	0.237825	0.421947	55	76.7091
maker-falcon_000027F-snap-gene-6.60		000027F	635404	636949	-	0.733333	0.237185	0.323434	30	65.0667
maker-falcon_000098F-augustus-gene-0.100	NFYB	000098F	18214	19082	+	0.65625	0.236716	0.36071	32	83.1875
maker-falcon_000006F-augustus-gene-9.81	MRRF	000006F	946445	947525	+	0.9	0.236505	0.262783	30	71.7667
maker-falcon_000020F-augustus-gene-9.81		000020F	935980	938128	+	0.529412	0.23581	0.44542	34	37.0882
maker-falcon_000010F-augustus-gene-23.83	GOLGA7	000010F	2303805	2305211	-	0.725	0.235454	0.324764	40	81.125
maker-falcon_000012F-augustus-gene-11.97		000012F	1091619	1093256	+	0.770833	0.234242	0.303881	48	87.3125
maker-falcon_000005F-snap-gene-36.37	RAE1	000005F	3660109	3662634	-	0.663462	0.234196	0.352991	104	76.3365
maker-falcon_000154F-augustus-gene-0.64	POLE3	000154F	53794	55285	-	0.66129	0.234128	0.354047	62	78.4516
maker-falcon_000012F-augustus-gene-16.137	OSGEP	000012F	1629868	1631992	+	0.616279	0.23389	0.37952	86	73.8256
maker-falcon_000001F-snap-gene-36.52		000001F	3654929	3655510	+	0.714286	0.233272	0.326581	35	58.2
maker-falcon_000010F-augustus-gene-24.67	ATAT1	000010F	2483303	2484454	-	0.543478	0.233224	0.429133	46	74.8696
maker-falcon_000073F-augustus-gene-0.87	TOPORS	000073F	13726	16124	-	0.617021	0.233128	0.377828	94	70.4043
snap_masked-falcon_000001F-processed-gene-67.21		000001F	6800917	6807856	-	1	0.233073	0.233073	2	115
maker-falcon_000036F-augustus-gene-7.112	NACA	000036F	715024	716281	-	0.727273	0.232947	0.320302	66	72.5758
maker-falcon_000011F-augustus-gene-0.51	MAX	000011F	84913	86290	+	0.747126	0.232918	0.311752	87	73.4598
snap_masked-falcon_000011F-processed-gene-10.69		000011F	1086234	1086536	+	0.555556	0.232805	0.419048	9	45
maker-falcon_000001F-augustus-gene-64.21	ATP6V1G1	000001F	6424052	6425255	+	0.625	0.232535	0.372057	64	72.7344
maker-falcon_000035F-snap-gene-7.78	EDF1	000035F	708654	709954	+	0.770833	0.232328	0.301399	48	84.1458
maker-falcon_000008F-augustus-gene-3.76		000008F	332452	333582	-	0.73913	0.232287	0.31427	69	74.3188
maker-falcon_000012F-augustus-gene-15.30		000012F	1526666	1528285	-	0.807692	0.232053	0.287304	26	54
maker-falcon_000000F-augustus-gene-18.42	NR2C2AP	000000F	1824480	1825072	-	0.857143	0.231661	0.270271	14	71.7857
snap_masked-falcon_000076F-processed-gene-0.0	MPC1	000076F	5290	6634	+	0.708333	0.231313	0.32656	24	89.0417
maker-falcon_000023F-augustus-gene-0.35		000023F	8218	8725	+	0.681818	0.231109	0.33896	44	60.0909
maker-falcon_000057F-snap-gene-3.100		000057F	329038	330145	-	0.766667	0.23019	0.300248	30	46.9333
maker-falcon_000007F-snap-gene-25.117		000007F	2556853	2559510	+	0.75	0.229911	0.306548	4	15.5
genemark-falcon_000011F-processed-gene-7.97	INPP5J	000011F	724542	726155	-	0.716216	0.229639	0.320628	74	84.7703
maker-falcon_000011F-snap-gene-28.119	FIS1	000011F	2946781	2947860	+	0.6875	0.2296	0.333963	32	82
augustus_masked-falcon_000001F-processed-gene-40.2		000001F	3988553	3990409	-	0.509091	0.228521	0.448881	55	58.4545
maker-falcon_000019F-snap-gene-21.50		000019F	2116186	2117254	-	0.666667	0.228278	0.342416	42	72.2857
maker-falcon_000001F-augustus-gene-58.62	LSM6	000001F	5889267	5889574	-	0.909091	0.227757	0.250532	22	126.773
maker-falcon_000001F-augustus-gene-22.64	MESD	000001F	2266895	2267689	-	0.75	0.227584	0.303445	36	83.4444
maker-falcon_000052F-augustus-gene-0.115		000052F	52617	53710	-	0.740741	0.227523	0.307156	27	95.7037
maker-falcon_000022F-augustus-gene-6.43	POP4	000022F	670342	671639	+	0.714286	0.226431	0.317004	42	76.7143
maker-falcon_000082F-augustus-gene-1.109	PCNA	000082F	168478	170096	-	0.583333	0.226031	0.387481	84	79.869
maker-falcon_000001F-augustus-gene-28.50	ABCG1	000001F	2839835	2843553	+	0.538462	0.226007	0.419727	13	18.2308
maker-falcon_000035F-augustus-gene-9.119	LSM7	000035F	999009	1000141	+	0.673077	0.22581	0.335489	52	80.2692
maker-falcon_000015F-augustus-gene-20.27	RHEB	000015F	2060801	2061642	-	0.763158	0.225798	0.295873	38	85.5263
maker-falcon_000015F-augustus-gene-25.78		000015F	2512580	2513971	-	0.574468	0.225654	0.392804	47	67.2553
maker-falcon_000074F-snap-gene-0.52		000074F	81602	83417	-	0.746835	0.22548	0.301913	79	66.5696
maker-falcon_000030F-augustus-gene-0.44		000030F	18222	18845	+	0.7	0.225286	0.321838	30	75.0333
maker-falcon_000092F-augustus-gene-0.17	RPF1	000092F	84918	86561	-	0.731707	0.225058	0.307579	82	79
maker-falcon_000169F-augustus-gene-0.55	REXO1L1P	000169F	40703	46536	+	0.477273	0.224581	0.470551	44	38.3182
maker-falcon_000169F-augustus-gene-0.55	ARRB2	000169F	40728	46567	+	0.477273	0.224581	0.470551	44	38.3182
maker-falcon_000169F-augustus-gene-0.55	REXO1L1P	000169F	40728	46536	+	0.477273	0.224581	0.470551	44	38.3182
maker-falcon_000169F-augustus-gene-0.55	ARRB2	000169F	40703	46567	+	0.477273	0.224581	0.470551	44	38.3182
genemark-falcon_000011F-processed-gene-28.12	HSP90AB1	000011F	2898566	2899536	+	0.666667	0.224278	0.336417	84	72.3333
maker-falcon_000023F-augustus-gene-13.97	PTPMT1	000023F	1308756	1311858	-	0.674603	0.224168	0.332295	126	78.9603
maker-falcon_000028F-augustus-gene-1.89		000028F	133397	134886	+	0.767442	0.224111	0.292024	86	76.8023
maker-falcon_000006F-snap-gene-29.42		000006F	2908178	2908782	-	0.772727	0.223851	0.289689	22	79.8636
maker-falcon_000098F-snap-gene-0.143	BTF3L4	000098F	137500	138618	+	0.633333	0.223803	0.353373	60	74.45
maker-falcon_000009F-augustus-gene-17.140	RPS21	000009F	1790693	1791502	-	0.680851	0.223744	0.328625	47	76.8936
maker-falcon_000005F-snap-gene-9.47	BECN1	000005F	963140	964778	+	0.592105	0.223663	0.377742	76	71.0658
snap_masked-falcon_000038F-processed-gene-6.116	CBX1	000038F	648293	649017	-	0.5625	0.223507	0.397346	16	107.688
maker-falcon_000018F-augustus-gene-16.114	N6AMT1	000018F	1607081	1608271	-	0.666667	0.223328	0.334992	48	73.2083
genemark-falcon_000002F-processed-gene-14.10	SRD5A3	000002F	1472790	1476489	-	0.638889	0.223004	0.34905	108	76.1759
snap_masked-falcon_000035F-processed-gene-0.16		000035F	88899	91392	-	0.663366	0.22265	0.335637	101	62.5941
maker-falcon_000014F-augustus-gene-20.53	ELOC	000014F	1999243	2000252	+	0.666667	0.222458	0.333687	42	82.7381
maker-falcon_000028F-augustus-gene-7.41		000028F	767318	769454	-	0.707317	0.222289	0.314271	82	53.3415
maker-falcon_000018F-augustus-gene-6.22		000018F	620719	622020	+	0.555556	0.222144	0.39986	18	46.3889
maker-falcon_000031F-snap-gene-8.71		000031F	827852	828372	+	0.833333	0.222078	0.266494	12	66.9167
maker-falcon_000013F-augustus-gene-7.102	RPS24	000013F	787944	788961	-	0.711538	0.221494	0.311288	52	81.4231
maker-falcon_000028F-snap-gene-4.83		000028F	466008	466774	+	0.708333	0.221416	0.312588	24	62.875
genemark-falcon_000005F-processed-gene-28.24		000005F	2855646	2856416	-	0.661017	0.22104	0.334394	59	70.8983
genemark-falcon_000026F-processed-gene-9.33	MPV17L2	000026F	917827	918639	+	0.692308	0.221009	0.319235	26	81.5769
maker-falcon_000001F-snap-gene-3.79	MED31	000001F	329479	330588	-	0.727273	0.220808	0.303611	22	55.4545
maker-falcon_000016F-augustus-gene-18.100	HMOX1	000016F	1798746	1801018	-	0.736364	0.22063	0.299622	110	78.4636
maker-falcon_000026F-snap-gene-5.56	SCP2	000026F	573508	574173	-	0.619048	0.220514	0.356214	42	70.3571
maker-falcon_000028F-snap-gene-0.68		000028F	13951	14735	+	0.375	0.22028	0.587413	8	19.5
genemark-falcon_000042F-processed-gene-6.17	ST13	000042F	682804	684078	+	0.611111	0.220184	0.360301	72	68.9861
maker-falcon_000012F-augustus-gene-16.137	OSGEP	000012F	1629868	1632027	+	0.608696	0.219271	0.360231	92	73.4674
maker-falcon_000012F-augustus-gene-11.106	RPS3A	000012F	1151090	1152282	+	0.615385	0.218353	0.354823	78	66.7564
maker-falcon_000017F-augustus-gene-8.9	LIPT2	000017F	854319	859518	+	0.666667	0.218248	0.327373	84	72.6429
genemark-falcon_000000F-processed-gene-23.97	METTL6	000000F	2316775	2319405	+	0.701754	0.218191	0.310922	114	84.3246
maker-falcon_000002F-augustus-gene-36.67	VPS29	000002F	3629549	3630782	-	0.772727	0.218039	0.282168	44	85.25
maker-falcon_000001F-augustus-gene-41.66	PEX11G	000001F	4100993	4102777	-	0.677778	0.217961	0.321582	90	76.6
maker-falcon_000038F-augustus-gene-0.21		000038F	59897	60954	-	0.6	0.21776	0.362934	60	70.85
genemark-falcon_000031F-processed-gene-1.13	CIAO2A	000031F	174013	174901	+	0.666667	0.217642	0.326463	24	83.4583
maker-falcon_000093F-snap-gene-0.119		000093F	18704	23028	-	0.807692	0.21763	0.269447	26	124.808
maker-falcon_000108F-augustus-gene-0.51		000108F	24251	26268	+	0.5	0.217501	0.435002	8	21.5
snap_masked-falcon_000035F-processed-gene-4.20		000035F	459221	460322	-	0.333333	0.217379	0.652137	9	22.4444
snap_masked-falcon_000031F-processed-gene-1.104		000031F	165726	166486	+	0.461538	0.217284	0.470781	13	24.5385
genemark-falcon_000086F-processed-gene-1.42	WDYHV1	000086F	118156	119301	-	0.613636	0.217179	0.353922	44	71.9773
snap_masked-falcon_000016F-processed-gene-13.24	TMX2	000016F	1330929	1331884	-	0.823529	0.21715	0.263682	34	80.4412
maker-falcon_000031F-augustus-gene-3.21	UBE2C	000031F	354044	355100	+	0.666667	0.216767	0.325151	30	86.6667
maker-falcon_000000F-snap-gene-49.43		000000F	4978118	4978550	+	0.785714	0.216557	0.275618	14	73
maker-falcon_000000F-augustus-gene-3.37	DHRS12	000000F	369966	372123	+	0.782178	0.216478	0.276763	101	77.6139
maker-falcon_000003F-snap-gene-15.20	TPT1	000003F	1566857	1567967	+	0.666667	0.216394	0.324591	42	78.4524
maker-falcon_000019F-augustus-gene-21.28	TMEM272	000019F	2100410	2102405	+	0.663636	0.215866	0.325277	110	81.2364
maker-falcon_000066F-augustus-gene-0.105	DMAC2	000066F	28406	29621	+	0.753846	0.215435	0.285781	65	69.0308
maker-falcon_000019F-augustus-gene-9.2	COMMD2	000019F	931016	932135	+	0.772727	0.215399	0.278751	22	69.0455
maker-falcon_000024F-augustus-gene-19.38	PRDX6	000024F	1907466	1908523	-	0.729167	0.215334	0.295315	48	74.5625
maker-falcon_000011F-augustus-gene-18.9	ATP5L	000011F	1835229	1836387	+	0.789474	0.215313	0.27273	38	76.7895
maker-falcon_000018F-augustus-gene-6.22		000018F	620660	622020	+	0.578947	0.215237	0.371773	19	44.5263
maker-falcon_000019F-snap-gene-11.73		000019F	1193505	1195310	-	0.42	0.215139	0.512235	50	65.76
maker-falcon_000000F-augustus-gene-55.77	GMPS	000000F	5584542	5587619	-	0.611111	0.214711	0.351345	18	45.9444
maker-falcon_000000F-augustus-gene-55.77	GMPS	000000F	5584542	5587630	-	0.611111	0.214711	0.351345	18	45.9444
maker-falcon_000007F-augustus-gene-19.81	DCTN2	000007F	1955373	1957515	+	0.660714	0.214635	0.324852	56	71.2679
maker-falcon_000026F-augustus-gene-11.75	SNRNP35	000026F	1137130	1138179	-	0.5	0.214462	0.428924	50	71.84
maker-falcon_000000F-snap-gene-30.59		000000F	3064754	3067174	+	0.767442	0.214439	0.27942	86	59.1628
maker-falcon_000066F-augustus-gene-3.124		000066F	333625	334157	-	0.8	0.214403	0.268003	30	72.5
maker-falcon_000061F-augustus-gene-3.79	MAK16	000061F	392191	393556	-	0.769231	0.214042	0.278255	78	95.2308
maker-falcon_000004F-augustus-gene-19.71	ZNF56	000004F	1966814	1971317	+	0.711765	0.213737	0.300291	170	78.3941
maker-falcon_000000F-snap-gene-25.4	ZDHHC3	000000F	2516539	2517854	+	0.591398	0.213158	0.360431	93	64.914
maker-falcon_000038F-snap-gene-5.126		000038F	514915	515574	+	0.823529	0.212629	0.258192	17	80.8824
maker-falcon_000011F-augustus-gene-7.142	MDH2	000011F	729577	731199	+	0.646341	0.212308	0.328476	82	74.439
genemark-falcon_000068F-processed-gene-2.93	ZNF814	000068F	245675	247660	-	0.676692	0.212128	0.313477	133	71.7068
maker-falcon_000002F-augustus-gene-11.69		000002F	1108434	1111024	-	0.25	0.212054	0.848214	8	15.25
maker-falcon_000002F-augustus-gene-11.69		000002F	1108434	1111048	-	0.25	0.212054	0.848214	8	15.25
maker-falcon_000024F-augustus-gene-18.62	CYCS	000024F	1890215	1891343	-	0.826087	0.211977	0.256603	46	106.674
maker-falcon_000049F-augustus-gene-5.148	FKBP1A	000049F	631876	633051	+	0.74	0.211642	0.286003	50	77.74
maker-falcon_000004F-augustus-gene-17.120	TTC1	000004F	1791492	1793839	-	0.725	0.21123	0.291352	80	84.5625
maker-falcon_000016F-augustus-gene-21.29		000016F	2091102	2092462	-	0.702703	0.211148	0.30048	37	61.8919
genemark-falcon_000008F-processed-gene-2.27	XBP1	000008F	247266	249310	+	0.700855	0.211075	0.301167	117	74.1453
maker-falcon_000068F-augustus-gene-2.36	NDUFA7	000068F	266792	267934	-	0.566667	0.210878	0.372138	30	65.8
snap_masked-falcon_000001F-processed-gene-32.16		000001F	3200110	3200585	-	0.571429	0.210828	0.368949	14	72.7143
maker-falcon_000040F-snap-gene-6.65	RPL19	000040F	654074	655319	-	0.744186	0.210302	0.282594	86	76.9535
maker-falcon_000007F-augustus-gene-27.42		000007F	2697446	2698837	-	0.703125	0.210266	0.299045	64	79.3438
maker-falcon_000005F-augustus-gene-25.80		000005F	2556558	2558005	-	0.730769	0.209865	0.287184	78	89.2436
maker-falcon_000029F-augustus-gene-2.101	PSMB3	000029F	283964	284972	+	0.684211	0.209067	0.30556	38	79
maker-falcon_000000F-augustus-gene-49.61	BCAP31	000000F	4896688	4898059	+	0.701299	0.208672	0.297551	77	77.9351
snap_masked-falcon_000000F-processed-gene-68.93		000000F	6827691	6828512	+	0.695652	0.208316	0.299454	46	72.587
maker-falcon_000001F-augustus-gene-42.64	RBM22	000001F	4205116	4206620	-	0.578431	0.20826	0.360043	102	74.7941
maker-falcon_000071F-augustus-gene-3.126	REV1	000071F	346576	350990	+	0.5	0.208117	0.416233	8	88.875
snap_masked-falcon_000026F-processed-gene-6.3		000026F	602512	603027	+	0.611111	0.20806	0.340462	18	69.1667
maker-falcon_000117F-snap-gene-0.7		000117F	72012	72435	+	1	0.20769	0.20769	11	205.091
genemark-falcon_000015F-processed-gene-17.41	EIF4EBP2	000015F	1707947	1709998	-	0.642857	0.207313	0.322486	84	80.0357
maker-falcon_000023F-augustus-gene-17.2	HSCB	000023F	1719451	1720610	+	0.722222	0.207299	0.287029	18	84.2778
maker-falcon_000063F-augustus-gene-1.87	BRCC3	000063F	124062	125878	-	0.837838	0.207216	0.247322	37	69.1351
maker-falcon_000018F-augustus-gene-24.236	VMO1	000018F	2556532	2557573	-	0.670455	0.206999	0.308745	88	62.4659
maker-falcon_000026F-augustus-gene-11.75	SNRNP35	000026F	1137113	1138179	-	0.519231	0.206809	0.398298	52	71.5962
maker-falcon_000049F-snap-gene-3.0		000049F	290102	290460	+	1	0.206762	0.206762	5	46.2
maker-falcon_000074F-augustus-gene-2.87	C6ORF106	000074F	201922	203588	-	0.714286	0.206609	0.289252	70	78.4429
augustus_masked-falcon_000006F-processed-gene-15.51	NIT2	000006F	1511197	1512467	-	0.75	0.206499	0.275332	72	68.375
maker-falcon_000023F-augustus-gene-18.71	TSNARE1	000023F	1824180	1825331	-	0.526316	0.205835	0.391086	38	78.9737
genemark-falcon_000009F-processed-gene-5.33	AP5M1	000009F	512555	515252	-	0.648649	0.205804	0.317282	148	74.8851
maker-falcon_000001F-augustus-gene-44.32	PFDN2	000001F	4409322	4410908	+	0.71875	0.20551	0.285927	64	82.5781
maker-falcon_000066F-augustus-gene-3.124		000066F	333625	334509	-	0.809524	0.205288	0.253591	42	75.5476
maker-falcon_000063F-augustus-gene-2.112	ARL2	000063F	214154	215011	-	0.7	0.205287	0.293267	40	79.35
maker-falcon_000013F-augustus-gene-8.113	SMCR8	000013F	812305	813521	+	0.647059	0.205237	0.317184	34	77.9412
maker-falcon_000015F-augustus-gene-5.46		000015F	535241	535530	-	0.666667	0.205035	0.307553	12	64.6667
maker-falcon_000015F-snap-gene-7.48	RPS23	000015F	763968	764953	+	0.706897	0.205013	0.290018	58	70.7586
maker-falcon_000016F-augustus-gene-25.93	MLEC	000016F	2597784	2600013	-	0.697183	0.204992	0.294029	142	82
augustus_masked-falcon_000000F-processed-gene-82.13	POLR3GL	000000F	8288733	8290077	+	0.652174	0.204766	0.313974	46	89.8043
augustus_masked-falcon_000012F-processed-gene-24.19		000012F	2407169	2407477	+	0.5	0.204149	0.408299	6	13.1667
maker-falcon_000008F-augustus-gene-14.45		000008F	1466807	1467861	-	0.72	0.203925	0.283229	50	78.6
maker-falcon_000015F-augustus-gene-17.2	MBD2	000015F	1735300	1736857	+	0.682692	0.203885	0.298648	104	78.0673
snap_masked-falcon_000012F-processed-gene-13.127		000012F	1340196	1342212	+	0.378378	0.203812	0.538646	37	26.4054
maker-falcon_000009F-augustus-gene-20.72	RPL18A	000009F	2062519	2063898	-	0.657143	0.203707	0.309989	70	66.8571
maker-falcon_000013F-augustus-gene-3.29	CDIPT	000013F	321214	323302	+	0.66129	0.203531	0.307779	62	72.5645
maker-falcon_000004F-augustus-gene-29.42	HGH1	000004F	2933311	2934953	-	0.606742	0.203251	0.334987	89	73.4382
maker-falcon_000062F-augustus-gene-3.75		000062F	353382	354705	+	0.766667	0.203197	0.265039	60	85.35
maker-falcon_000035F-augustus-gene-8.71	GMPS	000035F	843464	844112	-	0.6875	0.203156	0.2955	16	78.875
maker-falcon_000022F-snap-gene-3.38		000022F	311635	313273	+	0.909091	0.202862	0.223148	33	80.7879
maker-falcon_000117F-snap-gene-0.8		000117F	72491	72942	+	1	0.202706	0.202706	18	138.889
maker-falcon_000012F-snap-gene-17.34		000012F	1771555	1772487	-	0.482759	0.202469	0.419401	29	62.2759
maker-falcon_000012F-augustus-gene-15.26	RRP1	000012F	1497398	1498819	+	0.59375	0.202122	0.340416	32	52.4375
maker-falcon_000003F-snap-gene-32.85		000003F	3274768	3275556	-	0.857143	0.202002	0.235669	28	112.643
maker-falcon_000015F-augustus-gene-10.126	LSM12	000015F	1036502	1038387	-	0.723214	0.201439	0.278533	112	77.4286
augustus_masked-falcon_000002F-processed-gene-43.47	DDX12P	000002F	4293600	4295299	-	0.554348	0.201355	0.363229	92	48.913
maker-falcon_000035F-augustus-gene-9.115		000035F	954517	957387	+	0.678161	0.201031	0.296436	87	66.8161
maker-falcon_000000F-augustus-gene-71.26	PAM16	000000F	7114087	7115212	-	0.638889	0.200917	0.314479	36	62.0556
maker-falcon_000108F-augustus-gene-0.55		000108F	72643	75547	+	0.810127	0.200766	0.24782	158	97.7342
maker-falcon_000006F-snap-gene-30.90		000006F	3002073	3003517	+	0.714286	0.200749	0.281049	28	57.6429
genemark-falcon_000063F-processed-gene-2.76	RPL30	000063F	250879	251855	-	0.64	0.200743	0.313662	50	78.16
maker-falcon_000004F-augustus-gene-31.46		000004F	3096209	3096942	+	0.428571	0.200506	0.467848	28	70.6429
maker-falcon_000052F-augustus-gene-3.37	RAB8A	000052F	331450	333137	+	0.730769	0.200149	0.273888	104	85.4808
maker-falcon_000000F-snap-gene-30.73		000000F	3074108	3074540	-	0.75	0.200113	0.266817	4	66.5
maker-falcon_000015F-augustus-gene-7.70	COX6B1	000015F	767929	768744	-	0.571429	0.19988	0.349791	28	80.2857
maker-falcon_000016F-augustus-gene-3.10	ATP5PO	000016F	355274	356336	-	0.666667	0.199714	0.299571	66	71.5758
augustus_masked-falcon_000001F-processed-gene-33.77	MRPL18	000001F	3331911	3334271	+	0.717391	0.199635	0.278279	46	71.3913
maker-falcon_000028F-augustus-gene-6.40		000028F	639055	639907	-	0.78125	0.198897	0.254589	32	85.6562
maker-falcon_000026F-snap-gene-13.75		000026F	1331066	1335727	+	0.363636	0.198466	0.54578	44	34.8636
maker-falcon_000034F-augustus-gene-0.27	NOL12	000034F	84606	86315	-	0.663462	0.198414	0.299058	104	77.8558
maker-falcon_000000F-augustus-gene-30.86	ZFAND6	000000F	3042670	3043543	+	0.657895	0.198412	0.301587	38	72.1842
maker-falcon_000002F-augustus-gene-17.21	PCNP	000002F	1703291	1704135	+	0.673913	0.19838	0.294371	46	81.7826
maker-falcon_000035F-augustus-gene-1.90		000035F	126999	128124	-	0.714286	0.19834	0.277676	70	73.5857
maker-falcon_000047F-augustus-gene-1.41	SRM	000047F	106553	107693	+	0.605263	0.198239	0.327525	38	83.1579
genemark-falcon_000052F-processed-gene-1.23	CBX1	000052F	185781	187410	+	0.663043	0.198238	0.298983	92	75.0435
maker-falcon_000032F-augustus-gene-3.90	RPL7A	000032F	305410	307073	-	0.636364	0.198215	0.311481	110	70.9909
maker-falcon_000006F-snap-gene-25.72		000006F	2514324	2515378	-	0.590909	0.198166	0.335357	22	54.3636
maker-falcon_000002F-augustus-gene-2.70	CHCHD3	000002F	229206	230111	-	0.763158	0.198023	0.259478	38	97.7105
maker-falcon_000001F-augustus-gene-15.54	LYSMD2	000001F	1498766	1500838	+	0.729167	0.19736	0.270665	96	71
maker-falcon_000001F-augustus-gene-15.54	LYSMD2	000001F	1498764	1500838	+	0.729167	0.19736	0.270665	96	71
snap_masked-falcon_000003F-processed-gene-20.7	CNOT7	000003F	2069184	2070332	+	0.648148	0.19698	0.303913	54	63.8148
maker-falcon_000018F-augustus-gene-15.52	ZDHHC6	000018F	1511718	1515794	-	0.687805	0.19697	0.286375	205	82.2927
maker-falcon_000108F-augustus-gene-0.56		000108F	85984	87483	+	0.646341	0.196799	0.304482	82	70.3415
maker-falcon_000003F-snap-gene-36.10		000003F	3674181	3674931	+	0.85	0.196734	0.231452	20	67.65
maker-falcon_000042F-snap-gene-3.51	RPS15	000042F	378256	379307	-	0.689655	0.196677	0.285181	58	79.6379
maker-falcon_000052F-augustus-gene-2.50	TXLNA	000052F	229410	231168	-	0.630435	0.196648	0.311925	92	89.1413
maker-falcon_000000F-augustus-gene-46.55		000000F	4662878	4664012	+	0.833333	0.196463	0.235756	36	68.8056
maker-falcon_000000F-augustus-gene-46.55		000000F	4662878	4664061	+	0.833333	0.196463	0.235756	36	68.8056
maker-falcon_000016F-snap-gene-6.40		000016F	673005	673668	+	0.730769	0.19593	0.268115	26	76.9615
maker-falcon_000012F-augustus-gene-26.89	NAA38	000012F	2620695	2621217	-	0.769231	0.195651	0.254347	26	88.1538
maker-falcon_000006F-snap-gene-33.32		000006F	3310381	3311677	+	0.697674	0.195396	0.280067	43	49.9535
maker-falcon_000007F-snap-gene-8.30		000007F	838891	839673	-	0.714286	0.195144	0.273202	35	57.2857
maker-falcon_000000F-augustus-gene-59.8		000000F	5867691	5868521	-	0.7	0.194976	0.278536	30	84.2667
maker-falcon_000001F-augustus-gene-53.3	MRPS11	000001F	5311821	5312987	+	0.657895	0.194678	0.29591	76	71.9868
maker-falcon_000005F-snap-gene-22.39	MRPL47	000005F	2197538	2198659	-	0.673077	0.19467	0.289223	52	88.25
maker-falcon_000023F-augustus-gene-13.90		000023F	1343173	1343955	+	0.571429	0.194648	0.340635	21	46.6667
maker-falcon_000011F-augustus-gene-22.101	RCAN3	000011F	2220178	2221468	-	0.617647	0.194544	0.314976	68	76.4412
maker-falcon_000013F-augustus-gene-27.96	EXOSC8	000013F	2710618	2712845	-	0.661765	0.194481	0.293882	68	77.7941
maker-falcon_000042F-augustus-gene-2.57		000042F	227103	227433	+	0.875	0.194358	0.222123	16	51.1875
maker-falcon_000108F-augustus-gene-0.55	GRIK3	000108F	72591	75549	+	0.79878	0.193893	0.242737	164	97.2561
maker-falcon_000001F-augustus-gene-37.56	TMEM70	000001F	3768656	3769550	+	0.636364	0.193607	0.30424	22	72.7273
maker-falcon_000014F-augustus-gene-16.45		000014F	1660871	1662211	+	0.678571	0.193518	0.285184	56	79.0536
maker-falcon_000015F-augustus-gene-23.49	DLGAP4	000015F	2317245	2319108	-	0.684615	0.193384	0.282471	130	70.1231
maker-falcon_000001F-augustus-gene-16.86	ELMOD2	000001F	1634348	1635615	-	0.763158	0.193313	0.253307	38	81.9211
genemark-falcon_000067F-processed-gene-1.30		000067F	150713	151092	+	0.8	0.193036	0.241295	10	99.7
maker-falcon_000011F-augustus-gene-14.22	SH3BP5	000011F	1401852	1403226	+	0.65	0.193	0.296924	60	75.5667
maker-falcon_000010F-augustus-gene-11.58	LYRM1	000010F	1193505	1194311	+	0.714286	0.192865	0.270011	42	85.2619
maker-falcon_000010F-augustus-gene-11.71	LYPLA1	000010F	1171249	1173990	-	0.62963	0.192832	0.306262	162	64.4753
maker-falcon_000012F-augustus-gene-13.23	NUDT2	000012F	1362834	1363669	-	0.7	0.192632	0.275188	20	88.25
maker-falcon_000016F-snap-gene-15.6	SDCBP	000016F	1566339	1568288	+	0.672414	0.192571	0.286388	116	78.2069
maker-falcon_000001F-augustus-gene-4.33	FAM173B	000001F	439765	440714	+	0.65	0.192351	0.295925	40	78.225
maker-falcon_000003F-augustus-gene-17.63	ALG2	000003F	1722502	1724399	-	0.710526	0.192249	0.270572	114	73.0088
maker-falcon_000024F-augustus-gene-4.84	RBM17	000024F	459989	461993	+	0.72	0.192161	0.26689	125	70.256
maker-falcon_000002F-snap-gene-29.96		000002F	2940589	2941091	+	1	0.192012	0.192012	8	100.75
maker-falcon_000050F-snap-gene-1.31	PPIH	000050F	107865	110460	+	0.666667	0.191852	0.287778	84	69.1786
maker-falcon_000006F-augustus-gene-33.68		000006F	3332317	3337121	+	0.5	0.191667	0.383333	4	16.25
maker-falcon_000046F-augustus-gene-5.15	PTPN14	000046F	529515	534404	-	0.333333	0.191552	0.574654	18	22.5556
maker-falcon_000046F-augustus-gene-5.15	PTPN14	000046F	529515	532762	-	0.333333	0.191552	0.574654	18	22.5556
maker-falcon_000036F-snap-gene-3.27		000036F	335124	337056	+	0.648649	0.191524	0.295267	74	64.0946
maker-falcon_000001F-snap-gene-41.3	MZT1	000001F	4122269	4123072	+	0.756098	0.191358	0.253086	41	83.4146
maker-falcon_000031F-augustus-gene-1.77		000031F	154689	157017	+	0.694915	0.191057	0.274935	118	85.5508
maker-falcon_000031F-augustus-gene-1.77		000031F	154689	156973	+	0.694915	0.191057	0.274935	118	85.5508
maker-falcon_000036F-snap-gene-7.81	E2F4	000036F	757414	759644	+	0.706349	0.190653	0.269913	126	73.2381
maker-falcon_000010F-augustus-gene-13.107		000010F	1350807	1351952	+	0.763889	0.190646	0.249573	72	93.4722
maker-falcon_000000F-snap-gene-49.56		000000F	4983694	4984069	-	0.75	0.190613	0.254151	4	75
maker-falcon_000003F-augustus-gene-41.39	RSL24D1	000003F	4085799	4086403	-	0.684211	0.190551	0.278497	38	78.1579
maker-falcon_000023F-snap-gene-18.101		000023F	1862759	1864289	-	0.603175	0.190354	0.315588	63	56.7302
maker-falcon_000009F-augustus-gene-12.23		000009F	1194064	1194639	+	0.5	0.190335	0.38067	24	45.25
maker-falcon_000000F-snap-gene-79.45		000000F	7951484	7952495	+	0.720588	0.190291	0.264078	68	73.1324
maker-falcon_000012F-augustus-gene-28.126		000012F	2919026	2920959	-	0.734375	0.190052	0.258795	64	70.9062
maker-falcon_000086F-augustus-gene-0.60	FAU	000086F	8773	9597	+	0.697368	0.18986	0.272252	76	73.5658
maker-falcon_000017F-augustus-gene-22.30	CS	000017F	2192393	2195163	+	0.629213	0.1897	0.301488	178	77.1404
maker-falcon_000006F-augustus-gene-26.52	EIF4E	000006F	2620594	2623724	+	0.674556	0.189219	0.280509	169	77.7692
maker-falcon_000006F-augustus-gene-26.52	RPS14	000006F	2620596	2623724	+	0.674556	0.189219	0.280509	169	77.7692
maker-falcon_000006F-augustus-gene-26.52	RPS14	000006F	2620594	2623724	+	0.674556	0.189219	0.280509	169	77.7692
maker-falcon_000056F-augustus-gene-0.87	SRFBP1	000056F	25507	27048	+	0.807692	0.189086	0.234107	26	83.9231
maker-falcon_000006F-augustus-gene-24.58		000006F	2449269	2452397	+	0.710692	0.189013	0.265957	159	89.6981
snap_masked-falcon_000022F-processed-gene-9.14		000022F	915179	916273	-	0.647059	0.189001	0.292093	51	68.1373
maker-falcon_000001F-augustus-gene-1.63	PYGO1	000001F	168138	169447	+	0.736111	0.188857	0.256561	72	66.3611
maker-falcon_000059F-snap-gene-3.48		000059F	372607	373004	+	0.8	0.188856	0.23607	20	84.25
maker-falcon_000077F-augustus-gene-2.101	GCSH	000077F	266701	267621	-	0.573529	0.188805	0.329198	68	65.4706
maker-falcon_000002F-augustus-gene-16.66	ERCC8	000002F	1685323	1688876	-	0.663043	0.188481	0.284266	184	67.6467
maker-falcon_000044F-augustus-gene-5.8	MOB4	000044F	499568	502747	-	0.581006	0.188423	0.324306	179	76.6927
maker-falcon_000036F-augustus-gene-8.101	MRPL32	000036F	865132	866448	-	0.592593	0.18833	0.317807	54	73.037
maker-falcon_000009F-augustus-gene-20.72	RPL18A	000009F	2062519	2063997	-	0.657895	0.188304	0.286221	76	67.5132
maker-falcon_000000F-augustus-gene-23.91	RPL9	000000F	2386732	2388069	-	0.725806	0.188201	0.259299	62	72.8387
genemark-falcon_000031F-processed-gene-11.90	PPIL1	000031F	1166532	1169540	-	0.4	0.188068	0.47017	5	26.6
genemark-falcon_000154F-processed-gene-0.36	LRSAM1	000154F	52032	55825	+	0.63587	0.187793	0.295333	184	79.3533
maker-falcon_000026F-snap-gene-5.44		000026F	573048	573726	+	0.725	0.187555	0.258696	40	79.05
maker-falcon_000008F-snap-gene-4.21		000008F	484075	484572	-	0.75	0.187526	0.250035	20	87.85
maker-falcon_000035F-snap-gene-5.94	RPS7	000035F	540925	542042	+	0.708333	0.187514	0.264725	72	70.5972
maker-falcon_000035F-snap-gene-5.94	RPS7	000035F	540975	542042	+	0.708333	0.187514	0.264725	72	70.5972
maker-falcon_000018F-augustus-gene-7.44	DARS2	000018F	790035	790641	+	0.708333	0.187269	0.26438	24	47.0833
maker-falcon_000003F-snap-gene-22.5	ARL6IP1	000003F	2255779	2256921	+	0.694444	0.187201	0.26957	36	87.3056
maker-falcon_000030F-snap-gene-3.49	ALKBH6	000030F	383378	384925	-	0.666667	0.187197	0.280796	54	69.2037
maker-falcon_000030F-snap-gene-3.49	ALKBH6	000030F	383429	384925	-	0.666667	0.187197	0.280796	54	69.2037
genemark-falcon_000042F-processed-gene-3.73	MDM2	000042F	321949	323519	+	0.619565	0.187095	0.301978	92	68.75
maker-falcon_000038F-augustus-gene-7.82	GADD45GIP1	000038F	749355	751101	+	0.648936	0.186847	0.287929	94	75.7553
maker-falcon_000020F-snap-gene-10.75		000020F	1067330	1067702	-	0.333333	0.186667	0.56	3	18.6667
maker-falcon_000013F-snap-gene-6.44	ARHGDIA	000013F	643648	647317	+	0.703704	0.186599	0.265166	135	89.4296
maker-falcon_000000F-snap-gene-25.4	ZDHHC3	000000F	2516239	2517854	+	0.579439	0.186553	0.321955	107	65.8318
maker-falcon_000008F-snap-gene-27.61		000008F	2786330	2787906	+	0.652174	0.18647	0.285921	92	64.2174
genemark-falcon_000015F-processed-gene-1.57	SRF	000015F	124120	125352	+	0.567164	0.186451	0.328742	134	52.9776
maker-falcon_000022F-snap-gene-7.73	PSMB2	000022F	755173	757431	-	0.670455	0.185971	0.27738	88	79.5227
augustus_masked-falcon_000000F-processed-gene-27.28	CCDC134	000000F	2734698	2735725	+	0.625	0.185663	0.297061	32	90.7188
maker-falcon_000013F-augustus-gene-6.63	SIRT4	000013F	646076	649089	-	0.686567	0.185602	0.270333	134	82.2239
maker-falcon_000028F-snap-gene-9.53		000028F	976435	976887	+	0.625	0.185546	0.296874	32	50.125
maker-falcon_000015F-augustus-gene-25.87	CRYM	000015F	2601848	2603308	-	0.648148	0.185534	0.286252	108	67.6944
maker-falcon_000052F-augustus-gene-5.37	NUDT18	000052F	628337	630549	+	0.711111	0.185396	0.260713	90	76.1667
maker-falcon_000108F-augustus-gene-0.55		000108F	72591	75664	+	0.784884	0.185221	0.235985	172	98.1919
maker-falcon_000065F-augustus-gene-2.54	MRPS28	000065F	207328	208950	-	0.685393	0.185191	0.270197	89	79.191
maker-falcon_000065F-augustus-gene-2.60	PIGS	000065F	273598	277189	-	0.513699	0.184949	0.360034	146	63.0548
maker-falcon_000004F-augustus-gene-16.83		000004F	1617629	1619351	+	0.651685	0.184729	0.283464	89	72.9213
maker-falcon_000000F-augustus-gene-12.35	MCEE	000000F	1257672	1259205	+	0.619048	0.184531	0.298088	84	68.9881
maker-falcon_000000F-augustus-gene-12.35	MCEE	000000F	1257668	1259205	+	0.619048	0.184531	0.298088	84	68.9881
genemark-falcon_000009F-processed-gene-1.24	NOP10	000009F	184009	184763	+	0.625	0.184465	0.295144	32	80.2812
maker-falcon_000037F-augustus-gene-2.81	VPS28	000037F	281817	284106	-	0.560976	0.184376	0.328671	123	67.7724
maker-falcon_000013F-augustus-gene-10.67	MAGOH	000013F	996146	997317	+	0.685185	0.184253	0.26891	54	81.7407
maker-falcon_000060F-augustus-gene-2.70	COPS5	000060F	272622	274197	+	0.602151	0.184168	0.305851	93	67.086
maker-falcon_000060F-augustus-gene-2.70	COPS5	000060F	272622	274200	+	0.602151	0.184168	0.305851	93	67.086
maker-falcon_000017F-augustus-gene-2.7		000017F	203773	204430	-	0.705882	0.184014	0.260687	34	71.8235
maker-falcon_000002F-augustus-gene-1.79	UBAP1	000002F	191977	193509	+	0.580645	0.184003	0.316895	62	70.2419
maker-falcon_000000F-augustus-gene-12.40	GOSR2	000000F	1263822	1264585	-	0.735294	0.183777	0.249937	34	72.9706
maker-falcon_000006F-snap-gene-19.25	TIAL1	000006F	1973481	1974122	-	0.65625	0.18376	0.280016	32	71.75
maker-falcon_000015F-augustus-gene-17.2	MBD2	000015F	1735300	1736956	+	0.655172	0.183713	0.280403	116	78.8966
maker-falcon_000001F-augustus-gene-59.30	COPS4	000001F	5927972	5929547	-	0.719512	0.183572	0.255134	82	72.6829
snap_masked-falcon_000001F-processed-gene-15.2		000001F	1503250	1504578	+	0.5	0.183494	0.366988	4	66.25
maker-falcon_000012F-augustus-gene-22.68	SEC11A	000012F	2290467	2291772	+	0.626866	0.183415	0.29259	67	80.1791
genemark-falcon_000002F-processed-gene-23.47	GABARAP	000002F	2346203	2348237	+	0.634615	0.183371	0.288948	104	80.1442
maker-falcon_000108F-augustus-gene-0.72	ZNHIT6	000108F	118081	119328	-	0.628571	0.183341	0.291679	70	76.6714
snap_masked-falcon_000044F-processed-gene-1.70		000044F	90696	91670	+	1	0.182967	0.182967	7	63.2857
maker-falcon_000001F-snap-gene-32.80		000001F	3285298	3286516	+	0.76087	0.182964	0.240467	46	81.1739
maker-falcon_000011F-augustus-gene-16.35	MAEL	000011F	1656667	1658465	-	0.63	0.182817	0.290186	100	73.57
maker-falcon_000000F-augustus-gene-23.91	RPL9	000000F	2386732	2388177	-	0.734375	0.182785	0.248899	64	73.6875
maker-falcon_000020F-snap-gene-18.40	SEPHS1	000020F	1814659	1816497	+	0.641304	0.182406	0.284429	92	80.1413
maker-falcon_000005F-augustus-gene-32.63	PSMB5	000005F	3208612	3210448	-	0.690476	0.182378	0.264134	84	75.631
maker-falcon_000030F-snap-gene-2.57		000030F	223320	224428	-	0.584906	0.182337	0.311738	106	65.2358
maker-falcon_000022F-snap-gene-7.73	PSMB2	000022F	756175	757431	-	0.681818	0.182098	0.267077	66	79.7879
genemark-falcon_000022F-processed-gene-4.3		000022F	450231	450658	+	0.55	0.181928	0.330778	20	74.7
maker-falcon_000069F-augustus-gene-3.53	VTI1A	000069F	358666	360051	-	0.758065	0.181823	0.239852	62	91.9194
maker-falcon_000028F-augustus-gene-6.23	EMC7	000028F	606162	607049	+	0.6	0.181586	0.302642	30	93.1
maker-falcon_000001F-snap-gene-21.28	H3F3A	000001F	2181260	2182489	+	0.765625	0.181516	0.237082	64	80.375
augustus_masked-falcon_000022F-processed-gene-19.60		000022F	1946419	1948565	+	0.686747	0.181336	0.264051	83	71.8434
maker-falcon_000003F-augustus-gene-14.78		000003F	1397627	1399465	-	0.592593	0.181008	0.305451	108	74.3796
maker-falcon_000011F-augustus-gene-27.126	NDUFAF1	000011F	2787674	2789314	+	0.674157	0.180745	0.268105	89	82.6404
maker-falcon_000002F-augustus-gene-24.47	MTAP	000002F	2467622	2469142	+	0.60274	0.180723	0.299836	73	71.8493
maker-falcon_000001F-snap-gene-19.17		000001F	1931186	1933003	-	0.461538	0.180587	0.391272	52	48.2115
maker-falcon_000020F-snap-gene-10.49		000020F	1027765	1030913	+	0.703704	0.180483	0.256476	27	46.1481
maker-falcon_000008F-augustus-gene-14.36	TIMM21	000008F	1465516	1466815	+	0.634615	0.180328	0.284154	52	74.6923
maker-falcon_000003F-augustus-gene-1.28	PSMB6	000003F	101736	103020	+	0.69697	0.18012	0.258433	66	78.5909
maker-falcon_000001F-augustus-gene-28.59		000001F	2781475	2782442	-	0.73913	0.179786	0.24324	46	80.8696
maker-falcon_000018F-snap-gene-18.67	TRUB2	000018F	1845045	1846292	+	0.555556	0.179691	0.323444	54	73.2222
maker-falcon_000012F-augustus-gene-22.65	CKS1B	000012F	2243057	2244155	+	0.674699	0.179276	0.265713	83	84.0482
maker-falcon_000001F-snap-gene-46.122		000001F	4674244	4675529	+	0.538462	0.179275	0.332939	39	61
maker-falcon_000001F-snap-gene-46.122		000001F	4674244	4675616	+	0.538462	0.179275	0.332939	39	61
maker-falcon_000055F-augustus-gene-1.82	ATP6V0C	000055F	120749	122760	-	0.666667	0.178984	0.268477	96	75.4479
genemark-falcon_000000F-processed-gene-30.116	RPL10	000000F	3014593	3015779	-	0.715686	0.178969	0.250066	102	72.1961
maker-falcon_000047F-augustus-gene-1.44		000047F	123150	124680	+	0.632184	0.17893	0.283034	87	77.2069
maker-falcon_000063F-snap-gene-3.116	SDR16C5	000063F	381575	383032	+	0.684211	0.178848	0.261394	76	73.5658
maker-falcon_000012F-augustus-gene-17.38		000012F	1724582	1727921	+	0.688889	0.178736	0.259456	45	80.3111
maker-falcon_000013F-augustus-gene-12.21		000013F	1210552	1210936	+	0.833333	0.178604	0.214325	6	73.3333
maker-falcon_000034F-snap-gene-2.86		000034F	264725	267578	-	0.777778	0.178526	0.229534	9	50.8889
maker-falcon_000034F-snap-gene-2.86		000034F	264898	267578	-	0.777778	0.178526	0.229534	9	50.8889
maker-falcon_000034F-snap-gene-2.86		000034F	265026	267578	-	0.777778	0.178526	0.229534	9	50.8889
maker-falcon_000003F-snap-gene-40.69		000003F	4073408	4074214	+	0.625	0.178504	0.285606	24	61.375
maker-falcon_000046F-snap-gene-5.100	BRF1	000046F	567016	574060	-	0.409091	0.178329	0.435916	22	50.9545
maker-falcon_000046F-snap-gene-5.100	BRF1	000046F	567066	574060	-	0.409091	0.178329	0.435916	22	50.9545
maker-falcon_000004F-augustus-gene-1.61		000004F	97326	98229	+	0.611111	0.178326	0.291807	18	74.5556
maker-falcon_000000F-augustus-gene-73.17	COX4I1	000000F	7382245	7383523	-	0.767857	0.177873	0.231649	56	71.2143
maker-falcon_000000F-augustus-gene-37.24	PIGH	000000F	3703964	3705280	+	0.736842	0.177815	0.24132	38	90.0789
augustus_masked-falcon_000003F-processed-gene-21.14	CCDC59	000003F	2151802	2153425	-	0.609756	0.177722	0.291465	82	77.7805
maker-falcon_000061F-augustus-gene-4.116	TGS1	000061F	401116	403563	-	0.619469	0.177664	0.286801	113	74.0708
maker-falcon_000047F-snap-gene-0.18		000047F	87210	88683	-	0.714286	0.1776	0.248641	35	65.8857
augustus_masked-falcon_000082F-processed-gene-1.53	GID8	000082F	228912	229899	-	0.592593	0.17747	0.299481	54	73.4259
maker-falcon_000022F-augustus-gene-7.88		000022F	714131	715944	-	0.5	0.177242	0.354484	32	49.6562
maker-falcon_000006F-augustus-gene-26.52	RPS14	000006F	2620413	2623724	+	0.651934	0.177041	0.271563	181	77.9945
snap_masked-falcon_000001F-processed-gene-30.100		000001F	3023170	3025789	+	0.683333	0.177017	0.25905	60	68.3667
genemark-falcon_000005F-processed-gene-33.66		000005F	3311474	3312371	-	0.688525	0.176984	0.257048	61	69.4918
maker-falcon_000076F-augustus-gene-2.103	SNF8	000076F	197350	198594	+	0.62963	0.176925	0.280998	54	69.6296
maker-falcon_000086F-snap-gene-0.43	EED	000086F	4950	8243	+	0.649606	0.176821	0.272197	254	76.0276
maker-falcon_000003F-augustus-gene-3.84	PPP1R2	000003F	391123	394115	+	0.676471	0.176771	0.261314	34	80.8529
maker-falcon_000006F-snap-gene-18.18		000006F	1813911	1815521	+	0.684211	0.176603	0.258112	114	76.5088
maker-falcon_000006F-augustus-gene-15.88		000006F	1582102	1583306	-	0.666667	0.176534	0.264801	114	77.7807
maker-falcon_000017F-snap-gene-22.104		000017F	2195115	2196344	-	0.655556	0.176071	0.268584	90	67.4778
maker-falcon_000018F-augustus-gene-18.5	PGM3	000018F	1856722	1859791	+	0.688406	0.176062	0.255753	138	76.7174
maker-falcon_000068F-snap-gene-3.88	FZD7	000068F	323397	323987	+	0.53125	0.176022	0.331335	32	41.125
genemark-falcon_000017F-processed-gene-14.3		000017F	1391089	1400933	+	0.6	0.175931	0.293218	5	76.2
maker-falcon_000016F-snap-gene-15.3	MGST3	000016F	1551769	1552802	+	0.611111	0.175901	0.287838	36	81.6667
maker-falcon_000011F-augustus-gene-27.126	NDUFAF1	000011F	2787641	2789314	+	0.673913	0.175572	0.260526	92	82.5761
genemark-falcon_000082F-processed-gene-0.23	SYF2	000082F	42132	43658	-	0.57	0.175377	0.307678	100	76.47
genemark-falcon_000063F-processed-gene-4.51		000063F	498388	499118	-	0.833333	0.175332	0.210398	12	62.25
maker-falcon_000000F-augustus-gene-4.97	ACOT13	000000F	452547	453647	+	0.676471	0.174994	0.258687	68	79.3088
maker-falcon_000002F-augustus-gene-34.35		000002F	3403427	3404317	-	0.4	0.174962	0.437405	20	27.4
maker-falcon_000014F-augustus-gene-9.48	PSMA3	000014F	932220	933818	-	0.675	0.174908	0.259124	80	73.7
maker-falcon_000014F-snap-gene-20.50	PSMA4	000014F	2020510	2024283	-	0.696203	0.174792	0.251065	79	75.7722
maker-falcon_000003F-snap-gene-29.29		000003F	2942544	2944518	+	0.645161	0.174764	0.270884	62	74.5161
maker-falcon_000023F-augustus-gene-13.97	SDHD	000023F	1308756	1312426	-	0.658537	0.174574	0.265093	164	80.0061
maker-falcon_000049F-augustus-gene-5.163	ARPC2	000049F	620914	622137	-	0.634615	0.174486	0.274948	52	80.3077
maker-falcon_000034F-augustus-gene-11.113	ANAPC10	000034F	1149962	1151176	+	0.717391	0.174409	0.243116	46	75.0652
maker-falcon_000011F-augustus-gene-25.85	AIP	000011F	2500189	2502559	+	0.62931	0.174403	0.277134	116	74.8793
maker-falcon_000036F-augustus-gene-6.36		000036F	623969	625296	-	1	0.174242	0.174242	2	11.5
augustus_masked-falcon_000046F-processed-gene-6.93	APEX1	000046F	596168	598557	+	0.615385	0.174175	0.283034	13	33.5385
maker-falcon_000013F-snap-gene-6.44	ARHGDIA	000013F	643648	646193	+	0.686047	0.174092	0.253761	86	90.2209
maker-falcon_000000F-snap-gene-35.44		000000F	3500634	3502434	+	0.645161	0.173878	0.269511	62	66.871
maker-falcon_000000F-snap-gene-35.44		000000F	3500634	3502431	+	0.645161	0.173878	0.269511	62	66.871
maker-falcon_000046F-augustus-gene-6.142	POLR2I	000046F	718801	719877	+	0.717391	0.17375	0.242198	46	74.413
maker-falcon_000014F-snap-gene-18.10	PYM1	000014F	1808866	1810474	+	0.636364	0.173672	0.272914	66	80.303
maker-falcon_000011F-augustus-gene-20.65	MOB1B	000011F	2054970	2057092	+	0.672727	0.17367	0.258157	110	76.1636
maker-falcon_000010F-augustus-gene-5.23	CTNNB1	000010F	546635	548257	-	0.710526	0.172937	0.243394	76	75.2368
maker-falcon_000003F-augustus-gene-17.63	ALG2	000003F	1722502	1724589	-	0.671875	0.172416	0.256619	128	70.3438
maker-falcon_000015F-snap-gene-5.33	CREBZF	000015F	561242	562956	+	0.722222	0.172187	0.238412	90	74.5667
maker-falcon_000000F-augustus-gene-17.11		000000F	1710477	1712327	-	0.554217	0.172073	0.31048	83	61.3253
maker-falcon_000022F-augustus-gene-6.50	DHDDS	000022F	628441	629626	-	0.512195	0.171853	0.335523	41	78.6829
augustus_masked-falcon_000028F-processed-gene-9.74	RNF8	000028F	985335	989638	+	0.616601	0.171827	0.278668	253	83.917
maker-falcon_000012F-snap-gene-17.19		000012F	1780555	1782892	+	0.857143	0.171758	0.200384	42	179.643
maker-falcon_000005F-augustus-gene-25.80		000005F	2556558	2558161	-	0.645833	0.171736	0.265914	96	88.4688
maker-falcon_000005F-augustus-gene-7.54		000005F	738509	740318	+	0.640625	0.171728	0.268064	64	77.1562
maker-falcon_000013F-snap-gene-18.69	RPL36AL	000013F	1802324	1802842	+	0.5625	0.171478	0.30485	32	73.5312
maker-falcon_000012F-augustus-gene-3.27	DTWD2	000012F	374696	377736	+	0.625	0.171422	0.274276	56	68.9286
snap_masked-falcon_000038F-processed-gene-1.66	MRI1	000038F	114417	116363	+	0.60479	0.171364	0.283344	167	59.7725
augustus_masked-falcon_000000F-processed-gene-35.23	PABPN1	000000F	3516635	3518315	-	0.616279	0.1713	0.277958	86	74.186
maker-falcon_000001F-snap-gene-39.42		000001F	3928920	3931109	+	0.633333	0.171289	0.270457	90	75.4444
augustus_masked-falcon_000001F-processed-gene-33.82	TMUB2	000001F	3368312	3369063	+	0.690476	0.171056	0.247736	42	72
maker-falcon_000008F-augustus-gene-3.68	SLBP	000008F	331055	333664	+	0.659259	0.171034	0.259433	135	78.1259
maker-falcon_000036F-augustus-gene-0.15	NUP155	000036F	182	3626	-	0.864865	0.170695	0.197366	37	146.081
maker-falcon_000036F-augustus-gene-0.15		000036F	1096	3626	-	0.864865	0.170695	0.197366	37	146.081
maker-falcon_000005F-augustus-gene-29.116	UBE2G2	000005F	2915888	2916823	+	0.804348	0.170189	0.211586	46	77.413
maker-falcon_000005F-augustus-gene-11.107	LINS1	000005F	1119773	1123071	+	0.663158	0.170166	0.256599	190	74.0158
genemark-falcon_000022F-processed-gene-19.15		000022F	1922805	1926145	+	0.714286	0.170165	0.238231	98	76.4082
maker-falcon_000011F-augustus-gene-11.39	RABL3	000011F	1136253	1138374	-	0.730769	0.170019	0.232657	104	76.3654
maker-falcon_000093F-snap-gene-0.124		000093F	28780	31142	-	0.541667	0.169807	0.31349	24	49.875
maker-falcon_000010F-augustus-gene-25.29		000010F	2531741	2533762	-	0.619565	0.169654	0.273828	92	95.1087
maker-falcon_000008F-augustus-gene-2.83		000008F	259080	260224	+	0.673077	0.16964	0.252037	52	87.4038
maker-falcon_000023F-augustus-gene-18.62	PMVK	000023F	1818285	1819667	+	0.75	0.169634	0.226179	64	84.0781
maker-falcon_000023F-augustus-gene-18.62	PMVK	000023F	1818291	1819667	+	0.75	0.169634	0.226179	64	84.0781
maker-falcon_000001F-augustus-gene-23.13	UBE2M	000001F	2366425	2367267	-	0.75	0.169558	0.226078	24	89.6667
maker-falcon_000015F-augustus-gene-16.48	XXYLT1	000015F	1641332	1643138	+	0.5625	0.169554	0.30143	64	65.8906
maker-falcon_000062F-augustus-gene-1.53	LSG1	000062F	125062	128444	-	0.703297	0.169307	0.240733	182	77.8187
maker-falcon_000002F-snap-gene-10.18	MRPL34	000002F	1089789	1091232	+	0.631579	0.16927	0.26801	76	77.0132
maker-falcon_000009F-augustus-gene-0.107	THG1L	000009F	48725	50235	+	0.595238	0.168988	0.283899	84	70.6071
genemark-falcon_000009F-processed-gene-21.68	SET	000009F	2175282	2176266	-	0.482759	0.168788	0.349632	58	73.3966
genemark-falcon_000018F-processed-gene-19.76	SUCLG1	000018F	1936752	1938553	-	0.688889	0.168502	0.244599	90	75.5333
maker-falcon_000010F-augustus-gene-26.56	PRCP	000010F	2681086	2684501	-	0.633333	0.168426	0.265936	120	75.8667
maker-falcon_000000F-augustus-gene-32.57	RAB2A	000000F	3244150	3246423	-	0.68	0.168365	0.247596	150	92.08
snap_masked-falcon_000011F-processed-gene-27.4		000011F	2701327	2702052	+	0.75	0.16834	0.224453	48	69.7917
maker-falcon_000009F-augustus-gene-0.111	FAAH	000009F	71548	75027	+	0.62449	0.168212	0.269359	245	75.3061
maker-falcon_000031F-augustus-gene-12.112		000031F	1305306	1307477	-	0.627451	0.168062	0.267849	102	77.8725
maker-falcon_000031F-snap-gene-1.64		000031F	136471	137357	-	0.766667	0.167982	0.219107	60	78.3333
maker-falcon_000030F-augustus-gene-3.80		000030F	357131	358775	+	0.567568	0.167915	0.29585	74	80.1486
maker-falcon_000086F-snap-gene-0.51		000086F	12053	13640	-	0.75	0.167786	0.223714	84	77.6071
maker-falcon_000011F-augustus-gene-10.53	MED4	000011F	1017672	1019684	-	0.677966	0.16777	0.247461	118	72.1186
maker-falcon_000005F-snap-gene-28.33		000005F	2854642	2855896	+	0.582278	0.167742	0.288078	79	80.9494
maker-falcon_000009F-augustus-gene-15.38	EDC3	000009F	1527749	1529975	+	0.641509	0.167658	0.26135	106	79.7925
maker-falcon_000002F-snap-gene-21.14		000002F	2151667	2152835	-	0.632075	0.167474	0.264959	106	77.7925
maker-falcon_000018F-augustus-gene-24.222	TIPRL	000018F	2466510	2467506	-	0.603175	0.167406	0.277542	63	76.6667
maker-falcon_000005F-augustus-gene-17.31	TMEM222	000005F	1740374	1741750	-	0.552632	0.167398	0.302911	38	77.4211
maker-falcon_000012F-augustus-gene-13.7	TMEM147	000012F	1354656	1355812	+	0.673469	0.167269	0.248368	49	70.7143
maker-falcon_000010F-augustus-gene-21.66		000010F	2121570	2122804	-	0.68	0.167172	0.245841	50	78.18
genemark-falcon_000057F-processed-gene-3.33		000057F	348254	349613	+	1	0.166667	0.166667	1	12
maker-falcon_000007F-snap-gene-14.88		000007F	1451990	1452521	-	1	0.166667	0.166667	1	12
maker-falcon_000029F-snap-gene-7.100		000029F	784178	784721	+	1	0.166667	0.166667	1	12
maker-falcon_000098F-augustus-gene-0.113	COA7	000098F	11057	11849	-	0.666667	0.166545	0.249817	18	82.6667
maker-falcon_000047F-augustus-gene-1.44		000047F	123118	124680	+	0.617021	0.166426	0.269725	94	76.4681
maker-falcon_000012F-augustus-gene-16.146	ITPA	000012F	1608064	1609913	-	0.644068	0.1662	0.258047	59	73.1525
augustus_masked-falcon_000016F-processed-gene-18.23	STX18	000016F	1798933	1799883	+	0.703704	0.166111	0.236053	54	76.0926
maker-falcon_000000F-augustus-gene-41.12	TRMT112	000000F	4109843	4112081	+	0.617647	0.166044	0.268834	68	72.0147
maker-falcon_000008F-augustus-gene-10.86	RPL27A	000008F	1067925	1069231	+	0.671875	0.165824	0.246808	64	73.4844
maker-falcon_000057F-snap-gene-3.100		000057F	328808	330145	-	0.642857	0.165807	0.257923	42	51.619
maker-falcon_000036F-augustus-gene-1.117		000036F	140556	143057	-	0.571429	0.165717	0.290005	63	40.6667
maker-falcon_000011F-augustus-gene-27.126	NDUFAF1	000011F	2787544	2789314	+	0.673469	0.165517	0.245768	98	82.3571
maker-falcon_000002F-augustus-gene-17.28	POP7	000002F	1774378	1775435	-	0.763158	0.165224	0.2165	38	76.9737
maker-falcon_000036F-augustus-gene-6.35	DNAJB9	000036F	622987	623521	-	0.416667	0.165171	0.396411	12	81.0833
genemark-falcon_000020F-processed-gene-13.43	AP3M1	000020F	1321270	1323610	-	0.609524	0.165158	0.270962	105	79.581
maker-falcon_000005F-snap-gene-7.67	BZW2	000005F	729946	732925	+	0.722973	0.165156	0.22844	148	82.25
maker-falcon_000006F-augustus-gene-8.98	TK2	000006F	814617	815527	+	0.676471	0.165029	0.243956	34	88.6471
maker-falcon_000022F-augustus-gene-13.101	TRNT1	000022F	1273747	1276349	+	0.669421	0.164899	0.246331	121	72.6198
maker-falcon_000004F-snap-gene-2.95		000004F	206205	207580	-	0.614286	0.164621	0.267987	70	73.7857
augustus_masked-falcon_000004F-processed-gene-27.18	EBAG9	000004F	2749987	2750614	+	0.5625	0.16456	0.292551	32	80.0938
maker-falcon_000052F-augustus-gene-4.28		000052F	422919	424293	-	0.617284	0.164468	0.266438	81	87.4444
maker-falcon_000030F-augustus-gene-4.88	FUT1	000030F	440257	442572	-	0.689394	0.164271	0.238283	132	77.5227
maker-falcon_000030F-augustus-gene-4.88	FUT2	000030F	440257	442572	-	0.689394	0.164271	0.238283	132	77.5227
genemark-falcon_000009F-processed-gene-19.33	PPP1R14C	000009F	1952447	1953482	+	0.614286	0.164259	0.267398	70	78.4571
maker-falcon_000012F-snap-gene-18.32		000012F	1798634	1800244	-	0.569892	0.164008	0.287787	93	85.3011
genemark-falcon_000005F-processed-gene-31.3		000005F	3115984	3116509	+	0.638889	0.164004	0.256702	36	89
maker-falcon_000015F-augustus-gene-20.23	SMNDC1	000015F	2062315	2063915	+	0.536364	0.163722	0.305245	110	85.1091
maker-falcon_000016F-snap-gene-11.63		000016F	1119142	1119979	+	0.791667	0.163526	0.206559	24	68.7917
maker-falcon_000018F-augustus-gene-18.5	PGM3	000018F	1856577	1859791	+	0.690789	0.163377	0.236508	152	76.4803
maker-falcon_000052F-augustus-gene-3.46	NDUFA4	000052F	356693	357861	-	0.666667	0.163322	0.244982	42	74.5238
maker-falcon_000012F-augustus-gene-24.33	PHAX	000012F	2453614	2456097	-	0.611842	0.163316	0.266925	152	75.5329
maker-falcon_000011F-augustus-gene-25.85	AIP	000011F	2500027	2502559	+	0.596774	0.163281	0.273607	124	76.4677
maker-falcon_000001F-augustus-gene-16.83	NARS2	000001F	1609308	1611035	-	0.685714	0.163233	0.238048	70	78.4286
maker-falcon_000017F-augustus-gene-11.90	ICMT	000017F	1139037	1140856	-	0.603448	0.163051	0.270198	58	65.7759
maker-falcon_000017F-augustus-gene-11.90	ICMT	000017F	1139037	1140875	-	0.603448	0.163051	0.270198	58	65.7759
augustus_masked-falcon_000000F-processed-gene-27.39	PEX13	000000F	2777042	2778416	-	0.560606	0.163047	0.290841	66	65.5455
maker-falcon_000066F-augustus-gene-1.70	CIDEA	000066F	172904	174001	+	0.691176	0.163024	0.235864	68	86.9559
maker-falcon_000003F-augustus-gene-17.57	CDIPT	000003F	1792500	1794110	+	0.712766	0.162927	0.228583	94	75.0106
maker-falcon_000000F-augustus-gene-66.48	MRPS7	000000F	6634531	6635428	-	0.4	0.162895	0.407237	15	43.6
maker-falcon_000005F-augustus-gene-7.54		000005F	738434	740318	+	0.647059	0.162866	0.251703	68	77.6176
maker-falcon_000005F-augustus-gene-7.54		000005F	738420	740318	+	0.647059	0.162866	0.251703	68	77.6176
maker-falcon_000014F-augustus-gene-9.33	AKR1A1	000014F	891623	893683	+	0.59375	0.162818	0.27422	96	69.0833
maker-falcon_000042F-snap-gene-2.8	CASP7	000042F	274369	275784	+	0.512195	0.162695	0.317643	82	63.4268
maker-falcon_000003F-augustus-gene-9.31	DDX47	000003F	925312	927482	+	0.627451	0.16269	0.259287	102	72.8529
maker-falcon_000016F-augustus-gene-12.69		000016F	1278290	1279544	+	0.707692	0.162582	0.229735	65	81
maker-falcon_000026F-snap-gene-2.95		000026F	180721	181583	+	0.625	0.162497	0.259996	24	76.5417
maker-falcon_000023F-augustus-gene-1.58	UBXN1	000023F	177261	178432	-	0.7	0.162421	0.232031	50	77.3
maker-falcon_000022F-augustus-gene-14.76	PSMD8	000022F	1395404	1396768	-	0.571429	0.162416	0.284229	84	80.2857
maker-falcon_000008F-augustus-gene-10.91	CNIH4	000008F	996609	998614	-	0.671429	0.162352	0.2418	70	87.7
maker-falcon_000022F-augustus-gene-13.101	TRNT1	000022F	1273747	1276375	+	0.658537	0.162218	0.246331	123	72.7398
maker-falcon_000003F-augustus-gene-39.82	PGGT1B	000003F	3912868	3916318	+	0.652439	0.162207	0.248616	164	70.1524
maker-falcon_000012F-snap-gene-25.71		000012F	2559950	2563360	-	0.697183	0.162185	0.232629	142	79.6549
snap_masked-falcon_000010F-processed-gene-5.46		000010F	577107	577571	-	0.625	0.162037	0.259259	16	80.5
maker-falcon_000012F-augustus-gene-11.101	REEP5	000012F	1119929	1121583	+	0.685714	0.162026	0.236288	70	80.4
maker-falcon_000001F-augustus-gene-46.73	GLYR1	000001F	4621430	4623037	-	0.678571	0.16192	0.238619	112	73.125
genemark-falcon_000020F-processed-gene-18.22	COPS9	000020F	1893260	1893882	-	0.583333	0.16192	0.277577	24	74.5833
genemark-falcon_000006F-processed-gene-21.51	PCID2	000006F	2084010	2085762	-	0.678571	0.161865	0.238537	84	75.5476
snap_masked-falcon_000002F-processed-gene-26.74	TSSC4	000002F	2678282	2678989	+	0.590909	0.161832	0.27387	22	68.7727
maker-falcon_000002F-augustus-gene-26.55		000002F	2623663	2624693	-	0.630435	0.161528	0.256218	46	72.4348
maker-falcon_000013F-snap-gene-18.78		000013F	1859198	1859691	+	0.5	0.161479	0.322958	10	83.4
maker-falcon_000002F-snap-gene-16.79		000002F	1610889	1612541	-	0.585714	0.161331	0.275443	70	74.1429
maker-falcon_000028F-snap-gene-4.100		000028F	473616	474932	-	0.628571	0.161201	0.256455	70	84.4143
maker-falcon_000028F-snap-gene-4.99		000028F	466922	468760	-	0.333333	0.161169	0.483506	15	35.9333
maker-falcon_000004F-augustus-gene-14.19	GABPA	000004F	1449143	1451191	-	0.666667	0.161123	0.241685	102	72.0196
augustus_masked-falcon_000011F-processed-gene-14.77	SAP30BP	000011F	1491232	1492272	+	0.676471	0.161023	0.238034	34	81.0882
maker-falcon_000022F-snap-gene-19.44	NAA30	000022F	1956122	1957565	+	0.677419	0.161009	0.237679	62	79.5968
maker-falcon_000003F-snap-gene-28.70		000003F	2831634	2832489	-	0.694444	0.160944	0.23176	36	64.6111
maker-falcon_000067F-augustus-gene-3.127	CDC6	000067F	363786	366101	+	0.528571	0.160737	0.304096	70	40.2857
maker-falcon_000005F-snap-gene-9.47	BECN1	000005F	962832	964778	+	0.6	0.160572	0.26762	110	67.5182
maker-falcon_000014F-augustus-gene-16.44		000014F	1659779	1660751	+	0.71875	0.160481	0.223278	64	76.0312
maker-falcon_000018F-snap-gene-5.90		000018F	483196	485288	+	0.675926	0.160441	0.237365	108	79.7407
maker-falcon_000067F-snap-gene-2.37	EEF1D	000067F	185219	189594	+	0.572917	0.160433	0.280028	96	64.6458
maker-falcon_000029F-augustus-gene-9.87	IGBP1	000029F	956504	957830	+	0.684211	0.160412	0.234449	76	76.9342
augustus_masked-falcon_000046F-processed-gene-6.126	MRPS2	000046F	749161	751205	-	0.69697	0.160324	0.23003	66	79.7727
maker-falcon_000001F-augustus-gene-43.98		000001F	4373761	4375103	-	0.693878	0.160106	0.230741	98	70.4184
augustus_masked-falcon_000026F-processed-gene-13.36	RPL27	000026F	1386996	1388297	+	0.560606	0.159849	0.285137	66	74.5909
maker-falcon_000006F-augustus-gene-26.52	EIF4E	000006F	2620133	2623724	+	0.653465	0.15977	0.244496	202	79.1931
maker-falcon_000006F-augustus-gene-26.52	RPS14	000006F	2620133	2623724	+	0.653465	0.15977	0.244496	202	79.1931
maker-falcon_000017F-augustus-gene-17.138	CNOT9	000017F	1752314	1754140	-	0.636364	0.159749	0.251034	88	73.4886
maker-falcon_000022F-augustus-gene-13.101	TRNT1	000022F	1273747	1276424	+	0.656	0.159744	0.243512	125	72.712
genemark-falcon_000015F-processed-gene-16.22	WRAP73	000015F	1641332	1644880	-	0.58	0.15964	0.275241	150	72.0333
maker-falcon_000015F-snap-gene-5.33	CREBZF	000015F	561242	563047	+	0.714286	0.159626	0.223476	98	74.4286
snap_masked-falcon_000006F-processed-gene-31.72		000006F	3112725	3113254	+	0.625	0.159589	0.255343	32	70.0938
maker-falcon_000020F-augustus-gene-19.86	DNAJC19	000020F	1906610	1907401	-	0.611111	0.159401	0.260838	36	78.9444
snap_masked-falcon_000031F-processed-gene-11.10		000031F	1102446	1104468	-	0.761905	0.159383	0.20919	84	88.7262
maker-falcon_000002F-snap-gene-11.13	VTI1B	000002F	1075347	1076455	-	0.541667	0.159352	0.294189	48	83.5625
genemark-falcon_000012F-processed-gene-27.49	DFFB	000012F	2780650	2781778	+	0.732143	0.159262	0.217529	56	77.6607
maker-falcon_000028F-augustus-gene-7.29	TAF5	000028F	674471	675528	+	0.632353	0.159251	0.25184	68	73.5882
maker-falcon_000000F-augustus-gene-41.21	NKIRAS1	000000F	4106746	4108065	-	0.672414	0.159239	0.236817	58	80.3793
maker-falcon_000001F-snap-gene-43.57		000001F	4330339	4330930	+	0.7	0.159166	0.22738	30	60.2667
maker-falcon_000063F-snap-gene-3.125		000063F	344744	347754	-	0.666667	0.158772	0.238158	3	24
maker-falcon_000059F-augustus-gene-0.54	FAM50A	000059F	88548	90378	+	0.577778	0.158766	0.274787	90	92.8667
maker-falcon_000002F-augustus-gene-43.34	RRP8	000002F	4314996	4316303	-	0.522727	0.15865	0.303504	44	77.1136
augustus_masked-falcon_000000F-processed-gene-18.6	SLC39A7	000000F	1838756	1840522	-	0.692308	0.158557	0.229026	78	72.1667
maker-falcon_000076F-augustus-gene-0.78	CHMP6	000076F	72052	73444	-	0.660714	0.158541	0.239953	56	82.1607
augustus_masked-falcon_000022F-processed-gene-20.44	CDK5	000022F	2043461	2048807	-	0.659292	0.158479	0.240378	226	76.6903
maker-falcon_000016F-augustus-gene-4.87	FRG1	000016F	411820	413084	-	0.711538	0.158418	0.222642	52	85.4808
maker-falcon_000006F-augustus-gene-17.63		000006F	1790698	1792118	-	0.92	0.158335	0.172103	25	126.72
maker-falcon_000012F-augustus-gene-20.65	COPS6	000012F	2025377	2026836	-	0.6	0.158328	0.263881	70	73.5857
augustus_masked-falcon_000052F-processed-gene-4.19	ANKLE2	000052F	434106	437784	-	0.645	0.158175	0.245232	200	76.41
maker-falcon_000046F-augustus-gene-6.145	DDX6	000046F	746083	748177	+	0.671429	0.158059	0.235406	140	69.2357
maker-falcon_000002F-augustus-gene-32.96	REXO4	000002F	3257300	3259955	-	0.606742	0.157674	0.25987	89	76.0225
maker-falcon_000065F-augustus-gene-2.53	LSM4	000065F	197925	199619	-	0.649123	0.157573	0.242748	114	85.5526
maker-falcon_000028F-augustus-gene-8.85	SEC13	000028F	809104	810393	-	0.557143	0.15746	0.282621	70	65.2
maker-falcon_000003F-snap-gene-31.22		000003F	3101802	3103165	+	0.6875	0.157248	0.228724	32	75.7188
maker-falcon_000003F-snap-gene-31.22		000003F	3101802	3103216	+	0.6875	0.157248	0.228724	32	75.7188
maker-falcon_000028F-snap-gene-7.58		000028F	709931	710885	-	0.875	0.156829	0.179233	24	135.667
maker-falcon_000015F-augustus-gene-17.11	SDR39U1	000015F	1733808	1735464	-	0.614035	0.156805	0.255368	114	71.8947
augustus_masked-falcon_000000F-processed-gene-55.84	GMPS	000000F	5569086	5577317	+	0.333333	0.156798	0.470394	6	48.1667
maker-falcon_000002F-augustus-gene-22.41	APEX1	000002F	2271568	2273309	-	0.641026	0.156731	0.2445	39	54.2308
maker-falcon_000031F-augustus-gene-5.62	THAP2	000031F	535879	539574	+	0.617647	0.156645	0.253616	170	66.7059
snap_masked-falcon_000035F-processed-gene-5.112		000035F	488436	489914	+	0.523077	0.156615	0.299412	65	45.8462
snap_masked-falcon_000000F-processed-gene-73.6		000000F	7392441	7392850	+	0.666667	0.156548	0.234822	24	91.2083
maker-falcon_000012F-snap-gene-12.70	FAM174A	000012F	1198590	1199711	-	0.680556	0.156506	0.229968	72	83.6389
maker-falcon_000012F-snap-gene-12.70	FAM174A	000012F	1198540	1199711	-	0.680556	0.156506	0.229968	72	83.6389
maker-falcon_000042F-augustus-gene-5.94	HDDC2	000042F	541551	544190	+	0.746988	0.156403	0.209378	166	84.3916
genemark-falcon_000016F-processed-gene-4.25	HM13	000016F	469044	472903	-	0.643617	0.15634	0.242908	188	76.5372
maker-falcon_000022F-augustus-gene-11.55	CCDC97	000022F	1097618	1099224	+	0.684211	0.156288	0.228421	76	85.7632
maker-falcon_000006F-augustus-gene-29.21	LACTB	000006F	2959634	2961272	+	0.638889	0.156284	0.244619	108	71.4167
genemark-falcon_000009F-processed-gene-11.49	MRPS6	000009F	1162764	1163210	+	0.444444	0.156268	0.351602	18	68.8333
maker-falcon_000013F-augustus-gene-26.12	LRMDA	000013F	2678391	2679703	-	0.75	0.156157	0.208209	48	80.2708
maker-falcon_000050F-snap-gene-0.52	TUBA1A	000050F	79674	82237	+	0.573529	0.156062	0.272108	204	62.902
maker-falcon_000011F-snap-gene-13.65	RING1	000011F	1321746	1323274	-	0.554348	0.15582	0.281087	92	77.9783
maker-falcon_000016F-snap-gene-1.61	JAGN1	000016F	98344	100215	-	0.641892	0.155624	0.242447	148	70.7027
maker-falcon_000017F-augustus-gene-11.90		000017F	1139037	1146742	-	0.596774	0.155488	0.260548	62	62.2903
maker-falcon_000023F-snap-gene-12.23		000023F	1223031	1224511	-	0.675325	0.155394	0.230103	77	66.8571
maker-falcon_000001F-augustus-gene-1.64	FRRS1	000001F	174925	176026	+	0.619048	0.15527	0.250821	42	76.6905
genemark-falcon_000012F-processed-gene-18.0	MON2	000012F	1780544	1782701	-	0.842105	0.155213	0.184315	38	172.789
maker-falcon_000048F-augustus-gene-5.48	PRPF4	000048F	508405	510735	-	0.783333	0.154974	0.197839	120	111.9
maker-falcon_000061F-augustus-gene-3.79	MAK16	000061F	391616	393556	-	0.718182	0.154903	0.215688	110	89.8273
maker-falcon_000014F-augustus-gene-25.55	NDUFA10	000014F	2505047	2508037	-	0.614458	0.15488	0.252059	166	71.5843
snap_masked-falcon_000019F-processed-gene-23.6	ELP6	000019F	2313079	2314118	+	0.5	0.154803	0.309606	42	70.1905
maker-falcon_000024F-augustus-gene-18.62	CYCS	000024F	1890215	1891835	-	0.833333	0.154779	0.185735	72	122.875
maker-falcon_000016F-augustus-gene-13.141	GOSR1	000016F	1346316	1347344	-	0.62	0.154741	0.249583	50	72.8
maker-falcon_000000F-augustus-gene-53.43	PHF13	000000F	5352277	5354316	+	0.697917	0.154655	0.221596	96	83.7292
maker-falcon_000061F-augustus-gene-4.116	TGS1	000061F	401116	404377	-	0.546154	0.154571	0.283017	130	69.3462
maker-falcon_000004F-augustus-gene-29.43	LZIC	000004F	2977605	2979454	-	0.635135	0.154569	0.243364	74	83.6081
maker-falcon_000047F-snap-gene-3.56		000047F	383519	384945	+	0.641026	0.15456	0.241113	78	71.1923
maker-falcon_000003F-augustus-gene-17.57	CDIPT	000003F	1792386	1794050	+	0.666667	0.15443	0.231645	99	75.8687
maker-falcon_000000F-augustus-gene-9.95	NXNL2	000000F	914077	916204	-	0.719101	0.154352	0.214646	89	82.2135
maker-falcon_000024F-augustus-gene-0.90		000024F	87845	88825	+	0.666667	0.154322	0.231483	72	82.125
maker-falcon_000010F-augustus-gene-18.46	RBFA	000010F	1844991	1846347	+	0.768293	0.15403	0.200483	82	73.6341
maker-falcon_000065F-augustus-gene-2.51	CAPZA1	000065F	186648	189069	-	0.622951	0.153957	0.247142	122	82.2787
maker-falcon_000011F-augustus-gene-27.124	ANKRD27	000011F	2769842	2772380	+	0.675439	0.153849	0.227776	114	66.5351
maker-falcon_000000F-augustus-gene-28.39	MRPL49	000000F	2846041	2847588	-	0.37037	0.153744	0.415109	54	58.5926
maker-falcon_000011F-snap-gene-15.40		000011F	1499180	1500296	-	0.591837	0.153729	0.259749	49	58.0408
maker-falcon_000154F-augustus-gene-0.64	POLE3	000154F	53794	55825	-	0.583333	0.153611	0.263333	96	81.5208
maker-falcon_000004F-augustus-gene-25.61	CAPZB	000004F	2508086	2509794	+	0.611111	0.153602	0.251349	90	77.0667
maker-falcon_000016F-snap-gene-1.61	JAGN1	000016F	98395	101279	-	0.675258	0.153508	0.227332	194	71.732
maker-falcon_000078F-augustus-gene-0.24		000078F	9776	12048	-	0.666667	0.153421	0.230131	6	27
maker-falcon_000011F-snap-gene-16.65	POLR3A	000011F	1611058	1612252	-	0.642857	0.153325	0.238505	42	83.7619
maker-falcon_000024F-augustus-gene-16.47	CIR1	000024F	1685882	1688238	+	0.595506	0.153318	0.257459	89	68.9213
maker-falcon_000024F-augustus-gene-16.47	CIR1	000024F	1686123	1688238	+	0.595506	0.153318	0.257459	89	68.9213
maker-falcon_000024F-augustus-gene-16.47	CIR1	000024F	1686395	1688238	+	0.595506	0.153318	0.257459	89	68.9213
maker-falcon_000050F-augustus-gene-0.22		000050F	34611	36081	+	0.693548	0.153313	0.221055	62	78.5323
maker-falcon_000011F-augustus-gene-6.32	TRIAP1	000011F	678803	679552	-	0.714286	0.153312	0.214637	28	70.0357
augustus_masked-falcon_000038F-processed-gene-4.82	BORCS7	000038F	478411	478795	+	0.666667	0.153135	0.229702	24	69.1667
maker-falcon_000023F-augustus-gene-10.76	PEX3	000023F	1036783	1038644	+	0.617647	0.153109	0.24789	102	70.0294
maker-falcon_000080F-augustus-gene-1.210	SH3GLB1	000080F	228969	231148	+	0.677083	0.153046	0.226038	96	83.0417
snap_masked-falcon_000003F-processed-gene-29.67		000003F	2964275	2964843	-	0.678571	0.153041	0.225534	28	86.5714
maker-falcon_000000F-snap-gene-32.43	GMNN	000000F	3265103	3266260	-	0.76	0.152914	0.201203	50	97.52
maker-falcon_000019F-snap-gene-21.50		000019F	2116186	2117618	-	0.6	0.152874	0.25479	65	79.6308
maker-falcon_000014F-augustus-gene-13.52		000014F	1301962	1303124	-	0.634615	0.152827	0.240819	52	87.4231
maker-falcon_000011F-augustus-gene-28.191	MRPL30	000011F	2905507	2908074	-	0.595238	0.152475	0.256158	126	72.0714
maker-falcon_000012F-augustus-gene-20.61	PSMG1	000012F	2087645	2089023	+	0.637931	0.152459	0.238989	58	75.6034
genemark-falcon_000001F-processed-gene-49.65	ADPRHL2	000001F	4892742	4894047	+	0.590909	0.152373	0.257862	66	60.7727
maker-falcon_000012F-snap-gene-17.34		000012F	1771770	1774379	-	0.403509	0.152344	0.377548	57	48.5439
maker-falcon_000004F-snap-gene-4.34		000004F	422530	425453	-	0.646667	0.152283	0.235489	150	72.1867
genemark-falcon_000012F-processed-gene-26.58	MRPS16	000012F	2674373	2675660	+	0.65	0.152268	0.234258	60	85.4833
maker-falcon_000014F-augustus-gene-9.33	AKR1A1	000014F	891929	893912	+	0.592233	0.152078	0.256788	103	69.0194
maker-falcon_000082F-augustus-gene-0.57	ATE1	000082F	33878	39092	-	0.630952	0.152064	0.241008	84	64.7619
maker-falcon_000005F-augustus-gene-12.67		000005F	1278690	1279814	+	0.545455	0.15201	0.278685	44	86.9318
maker-falcon_000010F-augustus-gene-16.86	FAAP24	000010F	1672495	1673867	-	0.666667	0.151971	0.227956	36	83
maker-falcon_000012F-augustus-gene-3.30	VPS50	000012F	303033	304492	-	0.454545	0.151955	0.334302	11	25.5455
maker-falcon_000018F-augustus-gene-21.117		000018F	2115044	2116864	+	0.787234	0.151924	0.192985	94	72.3404
snap_masked-falcon_000017F-processed-gene-14.89		000017F	1483661	1486564	-	0.333333	0.151709	0.455128	6	12
maker-falcon_000063F-augustus-gene-1.71	DCAF5	000063F	103741	106232	+	0.494048	0.151555	0.306762	168	53.0774
maker-falcon_000023F-augustus-gene-17.2	AK6	000023F	1718184	1720610	+	0.686567	0.15146	0.220605	67	86.5075
maker-falcon_000023F-snap-gene-12.23		000023F	1222997	1224511	-	0.658228	0.15146	0.230103	79	65.519
maker-falcon_000001F-augustus-gene-11.17	RPS27	000001F	1188953	1190107	-	0.5	0.151417	0.302835	38	82
maker-falcon_000014F-snap-gene-16.28	NKX3-1	000014F	1621893	1634963	+	0.581395	0.15134	0.260304	43	66.0698
maker-falcon_000074F-augustus-gene-2.78	ZBTB49	000074F	267409	268658	+	0.666667	0.151316	0.226974	72	76.8056
augustus_masked-falcon_000035F-processed-gene-1.37	ARL6IP4	000035F	171797	174003	+	0.715909	0.151152	0.211133	88	95.1705
maker-falcon_000012F-augustus-gene-9.44		000012F	947464	949126	+	0.625	0.151038	0.241661	48	76.8542
snap_masked-falcon_000003F-processed-gene-39.5		000003F	3918292	3919032	+	0.818182	0.15097	0.184519	22	86.2273
maker-falcon_000031F-snap-gene-10.22		000031F	1061801	1062507	-	0.37931	0.15097	0.398011	29	46.3448
maker-falcon_000031F-snap-gene-10.22		000031F	1061795	1062507	-	0.37931	0.15097	0.398011	29	46.3448
maker-falcon_000001F-augustus-gene-58.49	SLC25A40	000001F	5799476	5801082	+	0.59	0.150862	0.255698	100	71.56
genemark-falcon_000015F-processed-gene-19.20	DUT	000015F	1870193	1871151	-	0.64	0.150826	0.235666	50	72.06
maker-falcon_000012F-snap-gene-26.104		000012F	2621684	2622596	+	0.5	0.150816	0.301632	30	77.2667
maker-falcon_000016F-snap-gene-1.61	JAGN1	000016F	98344	101279	-	0.671717	0.150684	0.224326	198	71.7879
maker-falcon_000004F-augustus-gene-29.43	LZIC	000004F	2977568	2979454	-	0.631579	0.150628	0.238494	76	83.3026
snap_masked-falcon_000000F-processed-gene-51.60	AUH	000000F	5114015	5114932	+	0.557692	0.150588	0.27002	52	62.7115
maker-falcon_000003F-augustus-gene-17.57	CDIPT	000003F	1792387	1794110	+	0.676471	0.15041	0.222345	102	75.451
snap_masked-falcon_000001F-processed-gene-47.80		000001F	4717128	4719068	+	0.585106	0.150398	0.257043	94	82.6064
maker-falcon_000024F-augustus-gene-14.117		000024F	1419609	1422599	-	0.653631	0.150324	0.229984	179	78.4302
maker-falcon_000003F-augustus-gene-14.74	TCTEX1D2	000003F	1455173	1456253	+	0.576923	0.150321	0.260557	26	72.9231
maker-falcon_000000F-augustus-gene-7.10	SERGEF	000000F	782685	785064	+	0.707317	0.15024	0.212408	82	77.9268
maker-falcon_000000F-augustus-gene-7.10	SERGEF	000000F	783291	785064	+	0.707317	0.15024	0.212408	82	77.9268
maker-falcon_000014F-augustus-gene-12.30	XKR6	000014F	1270446	1272640	+	0.57265	0.150216	0.262318	117	75.8291
maker-falcon_000003F-snap-gene-42.122		000003F	4321125	4322788	+	0.470588	0.149751	0.31822	34	28.0294
snap_masked-falcon_000026F-processed-gene-2.1		000026F	184712	185435	+	1	0.149705	0.149705	6	89
maker-falcon_000023F-snap-gene-5.34		000023F	498394	499352	+	0.6375	0.149683	0.234797	80	74.9125
maker-falcon_000009F-augustus-gene-1.47	ANKRD40	000009F	170628	172584	+	0.655172	0.149675	0.228452	58	72.8621
maker-falcon_000009F-augustus-gene-1.47	ANKRD40	000009F	170658	172584	+	0.655172	0.149675	0.228452	58	72.8621
maker-falcon_000010F-augustus-gene-18.47	NDUFB9	000010F	1855006	1856255	+	0.62	0.149656	0.24138	50	75.86
maker-falcon_000016F-augustus-gene-5.41	SAT2	000016F	507082	508389	+	0.689189	0.14959	0.217053	74	74.4865
maker-falcon_000016F-augustus-gene-5.41		000016F	507082	508389	+	0.689189	0.14959	0.217053	74	74.4865
maker-falcon_000016F-augustus-gene-5.41	SAT2	000016F	507082	508388	+	0.689189	0.14959	0.217053	74	74.4865
maker-falcon_000002F-augustus-gene-32.86	CPLANE2	000002F	3255891	3257351	+	0.590909	0.149366	0.252774	22	60.4091
maker-falcon_000010F-augustus-gene-19.41	SMN1	000010F	1973107	1978033	+	0.621951	0.149075	0.239689	82	74.3659
maker-falcon_000010F-augustus-gene-25.29		000010F	2531741	2533921	-	0.622642	0.14906	0.2394	106	93
augustus_masked-falcon_000018F-processed-gene-21.31	CBX1	000018F	2104282	2106640	+	0.75	0.148884	0.198512	68	79.7059
genemark-falcon_000047F-processed-gene-1.30	RPS28	000047F	118281	119759	-	0.606061	0.14878	0.245487	66	81.8788
snap_masked-falcon_000005F-processed-gene-21.58	USF2	000005F	2171679	2172961	-	0.580645	0.14877	0.256215	62	73.5968
maker-falcon_000003F-snap-gene-12.67	CDK8	000003F	1282709	1285324	-	0.719298	0.14867	0.206688	114	79.0175
genemark-falcon_000014F-processed-gene-0.43		000014F	84203	85897	+	0.728814	0.148666	0.203983	59	114.136
maker-falcon_000000F-augustus-gene-58.82	COX5B	000000F	5827705	5828302	-	0.5	0.148581	0.297161	50	65.58
maker-falcon_000023F-augustus-gene-16.59	NUDT9	000023F	1606166	1607731	+	0.532258	0.148565	0.279122	62	72.7097
genemark-falcon_000011F-processed-gene-21.36		000011F	2157293	2158833	-	0.666667	0.148439	0.222659	63	56.9206
maker-falcon_000007F-snap-gene-16.25		000007F	1623419	1623994	+	0.705882	0.148415	0.210255	17	96.2941
maker-falcon_000014F-augustus-gene-25.55	NDUFA10	000014F	2505047	2508225	-	0.603448	0.148225	0.245629	174	72.0977
maker-falcon_000098F-augustus-gene-0.117	JMJD7	000098F	45961	47320	-	0.525	0.148213	0.28231	80	65.9125
genemark-falcon_000023F-processed-gene-13.25	TRMT61A	000023F	1351906	1353679	-	0.681818	0.148185	0.217337	66	69.3182
maker-falcon_000029F-augustus-gene-9.86	RANBP1	000029F	935753	937351	+	0.6	0.148179	0.246966	80	84.5875
maker-falcon_000014F-augustus-gene-13.52		000014F	1301962	1303186	-	0.648148	0.148169	0.228604	54	87.8333
genemark-falcon_000009F-processed-gene-11.48	VHL	000009F	1159378	1159961	+	0.692308	0.148072	0.213883	26	78.0769
maker-falcon_000013F-snap-gene-3.68	GINS2	000013F	322131	325693	-	0.638889	0.147907	0.231507	36	71.5
maker-falcon_000028F-snap-gene-3.121	DDX5	000028F	320612	326484	-	0.639151	0.147861	0.23134	424	72.0142
maker-falcon_000028F-snap-gene-3.121	DDX5	000028F	320615	326484	-	0.639151	0.147861	0.23134	424	72.0142
maker-falcon_000154F-augustus-gene-0.64	POLE3	000154F	53794	55840	-	0.57	0.147717	0.259152	100	81.01
maker-falcon_000004F-augustus-gene-3.47	MAD2L2	000004F	354600	356667	+	0.608333	0.147647	0.242707	120	58.0917
maker-falcon_000011F-augustus-gene-13.28		000011F	1360194	1361879	-	0.568627	0.147604	0.259579	102	72.4706
maker-falcon_000005F-augustus-gene-33.98	GTF2H3	000005F	3385873	3388079	-	0.684685	0.147527	0.215467	111	91.5766
genemark-falcon_000037F-processed-gene-1.36	WTAP	000037F	110884	113368	-	0.610169	0.147469	0.241686	118	78.4153
maker-falcon_000012F-augustus-gene-18.66	EID3	000012F	1874451	1876331	+	0.703125	0.147342	0.209554	128	81.9531
snap_masked-falcon_000022F-processed-gene-7.18		000022F	764133	765028	-	0.705882	0.147177	0.208501	34	78.3824
maker-falcon_000012F-augustus-gene-16.134	ARFGAP1	000012F	1606239	1609771	+	0.636364	0.147088	0.231139	121	80.0083
snap_masked-falcon_000004F-processed-gene-26.15	ATP5IF1	000004F	2629171	2629977	-	0.693878	0.146903	0.211713	49	77.0816
maker-falcon_000071F-augustus-gene-0.75	COPZ1	000071F	54232	55948	-	0.671875	0.146878	0.21861	64	76.9219
maker-falcon_000002F-augustus-gene-16.66	ERCC8	000002F	1684595	1688876	-	0.640496	0.146724	0.229079	242	68.2107
maker-falcon_000004F-augustus-gene-19.71	ZNF56	000004F	1966814	1969568	+	0.69403	0.146699	0.211372	134	79.2313
augustus_masked-falcon_000004F-processed-gene-37.25	RWDD3	000004F	3667250	3668238	+	0.640625	0.146688	0.228976	64	63.4688
maker-falcon_000023F-augustus-gene-7.125	EIF3F	000023F	704085	705447	+	0.657143	0.146498	0.222931	70	68.6
maker-falcon_000047F-snap-gene-5.32		000047F	523084	524223	-	0.583333	0.146441	0.251042	36	72.8056
maker-falcon_000028F-snap-gene-3.121	DDX5	000028F	319034	326484	-	0.642	0.146438	0.228096	500	73.266
maker-falcon_000012F-augustus-gene-28.126		000012F	2918906	2920959	-	0.654762	0.146342	0.223505	84	70.0119
augustus_masked-falcon_000047F-processed-gene-3.64	C12ORF66	000047F	325463	332424	+	0.627692	0.146327	0.23312	325	81.0277
maker-falcon_000014F-augustus-gene-10.22		000014F	1083799	1085640	+	0.733333	0.146204	0.199369	15	81.4
genemark-falcon_000000F-processed-gene-59.42	USMG5	000000F	5913138	5913868	-	0.611111	0.146065	0.239016	54	65.4259
maker-falcon_000003F-snap-gene-37.7		000003F	3758768	3760898	+	0.597222	0.146037	0.244527	72	62.0417
maker-falcon_000015F-augustus-gene-18.5	KTI12	000015F	1871228	1872457	+	0.681818	0.145812	0.213857	44	80.2273
maker-falcon_000014F-snap-gene-25.2		000014F	2505146	2506007	+	0.630435	0.145735	0.231166	46	68.587
maker-falcon_000011F-augustus-gene-11.33	C6ORF203	000011F	1136244	1137459	+	0.720588	0.145612	0.202074	68	77.6471
maker-falcon_000001F-augustus-gene-46.70	STIP1	000001F	4598386	4602445	-	0.645631	0.145514	0.225383	206	75.4126
maker-falcon_000063F-snap-gene-1.12	ANAPC11	000063F	190571	193129	+	0.583893	0.145279	0.248812	149	67.9866
maker-falcon_000011F-snap-gene-5.68	ARPC3	000011F	495078	496252	-	0.632353	0.145017	0.22933	68	77.2206
maker-falcon_000000F-augustus-gene-7.10	SERGEF	000000F	780372	785064	+	0.682353	0.144937	0.212408	85	77.3176
maker-falcon_000014F-augustus-gene-9.33	AKR1A1	000014F	891623	893912	+	0.59633	0.144908	0.242999	109	68.9174
maker-falcon_000020F-snap-gene-14.31		000020F	1430463	1431329	+	0.681818	0.144896	0.212514	66	86.1364
maker-falcon_000026F-snap-gene-2.115	DNAJC9	000026F	219294	222903	-	0.722222	0.144884	0.200608	54	88.7593
maker-falcon_000009F-augustus-gene-25.60		000009F	2496963	2498046	+	0.62963	0.144864	0.230078	54	73.6111
snap_masked-falcon_000018F-processed-gene-2.85	RBBP4	000018F	268969	271000	-	0.645161	0.144832	0.22449	124	65.2016
maker-falcon_000009F-snap-gene-29.25		000009F	3012274	3013593	+	0.638889	0.144787	0.226622	36	73.6667
genemark-falcon_000008F-processed-gene-15.42	TMED5	000008F	1556581	1558986	-	0.694915	0.14478	0.208342	118	75.6525
maker-falcon_000011F-augustus-gene-13.28		000011F	1360136	1361879	-	0.557692	0.144765	0.259579	104	72.4712
maker-falcon_000009F-augustus-gene-28.41	GNA12	000009F	2861801	2863383	-	0.659574	0.144755	0.219468	94	77.9362
maker-falcon_000031F-augustus-gene-6.70	GORASP2	000031F	601245	602696	-	0.642857	0.14472	0.22512	84	74.7143
genemark-falcon_000082F-processed-gene-1.16	NUP35	000082F	227148	230120	+	0.630682	0.144551	0.229198	176	72.6932
maker-falcon_000004F-augustus-gene-2.67	HYPK	000004F	218449	219260	+	0.605263	0.144512	0.23876	38	88.1842
maker-falcon_000010F-augustus-gene-13.105	RAN	000010F	1315290	1316745	+	0.5	0.144371	0.288741	60	68.5167
maker-falcon_000056F-augustus-gene-3.88		000056F	304784	307527	+	0.535211	0.144289	0.269592	71	35.4507
maker-falcon_000023F-augustus-gene-2.2		000023F	207184	207673	+	0.875	0.144251	0.164859	8	76.75
maker-falcon_000003F-snap-gene-25.49		000003F	2553766	2554953	-	0.75	0.144205	0.192274	8	59.875
maker-falcon_000003F-snap-gene-25.49		000003F	2553822	2554953	-	0.75	0.144205	0.192274	8	59.875
maker-falcon_000004F-snap-gene-2.95		000004F	205663	207274	-	0.5875	0.144173	0.245401	80	76.45
maker-falcon_000024F-augustus-gene-0.90		000024F	87804	88825	+	0.692308	0.144084	0.208121	78	81.5128
maker-falcon_000014F-snap-gene-2.66		000014F	251753	252725	+	0.59375	0.144033	0.242583	32	72.375
maker-falcon_000002F-augustus-gene-17.20	DDI2	000002F	1698150	1701298	+	0.628319	0.143901	0.229025	226	71.5133
maker-falcon_000028F-snap-gene-12.86		000028F	1233911	1235519	-	0.842105	0.143879	0.170857	38	68.7632
maker-falcon_000046F-augustus-gene-4.83	C3ORF33	000046F	427727	428602	-	0.681818	0.143614	0.210634	22	80.4545
maker-falcon_000000F-augustus-gene-67.78	RPL36	000000F	6671898	6672800	+	0.640625	0.14356	0.224093	64	86.7656
maker-falcon_000003F-snap-gene-17.94		000003F	1744912	1747334	-	0.424779	0.143476	0.337767	113	40.7699
maker-falcon_000006F-augustus-gene-22.72		000006F	2286942	2289120	+	0.685185	0.14339	0.209271	108	77.4352
maker-falcon_000042F-snap-gene-0.32	GEMIN8	000042F	4977	8483	+	0.59375	0.143315	0.241372	32	80.4062
maker-falcon_000015F-augustus-gene-25.78		000015F	2512828	2515234	-	0.574074	0.143132	0.249327	108	69.7222
maker-falcon_000030F-snap-gene-2.57		000030F	222714	224428	-	0.608696	0.143098	0.23509	138	74.0507
maker-falcon_000004F-augustus-gene-15.70	CYC1	000004F	1522117	1523806	-	0.598214	0.143097	0.239207	112	65.6429
maker-falcon_000015F-augustus-gene-12.38	RAB35	000015F	1251391	1253604	+	0.606557	0.143065	0.235863	122	79.7787
maker-falcon_000003F-snap-gene-22.16	KDELR2	000003F	2264869	2267073	-	0.643478	0.142796	0.221913	115	75.6435
maker-falcon_000003F-snap-gene-22.16	KDELR2	000003F	2264859	2267073	-	0.643478	0.142796	0.221913	115	75.6435
maker-falcon_000023F-augustus-gene-15.145	GET4	000023F	1569453	1570940	-	0.576923	0.142784	0.247493	52	87.4808
genemark-falcon_000004F-processed-gene-40.16	RPL22	000004F	4069274	4071980	+	0.604167	0.142636	0.236086	96	62.4896
maker-falcon_000014F-augustus-gene-9.47	CHEK1	000014F	929929	932085	-	0.581081	0.142619	0.245437	148	73.8378
maker-falcon_000000F-augustus-gene-78.34	TIMM9	000000F	7812797	7813849	-	0.642857	0.142561	0.221762	70	81.8714
maker-falcon_000044F-snap-gene-6.175		000044F	670903	687497	-	0.624709	0.142548	0.228183	429	77.3613
maker-falcon_000002F-augustus-gene-35.54	PDHX	000002F	3548051	3550505	+	0.598684	0.142491	0.238007	152	70.4079
maker-falcon_000008F-snap-gene-5.34		000008F	486883	491205	+	0.657025	0.142456	0.216819	242	79.5702
maker-falcon_000018F-augustus-gene-18.3	DUSP12	000018F	1842137	1843597	+	0.619718	0.142454	0.229869	71	72.6338
snap_masked-falcon_000008F-processed-gene-15.6		000008F	1522423	1522707	+	0.714286	0.142423	0.199392	14	80.5
maker-falcon_000009F-snap-gene-5.2	DDA1	000009F	511608	513288	+	0.7125	0.142321	0.199749	80	82.3875
maker-falcon_000000F-snap-gene-43.58		000000F	4295675	4298871	+	0.538462	0.142254	0.264187	65	61
maker-falcon_000000F-augustus-gene-26.7	RPA2	000000F	2669552	2670909	+	0.758621	0.142064	0.187266	58	74.9828
maker-falcon_000012F-snap-gene-11.61		000012F	1174507	1175107	+	0.375	0.142014	0.378704	8	60.75
maker-falcon_000010F-snap-gene-8.50	CENPL	000010F	865628	868193	-	0.676923	0.141892	0.209614	130	78.6615
maker-falcon_000098F-augustus-gene-0.117	JMJD7	000098F	45961	47349	-	0.535714	0.141862	0.26481	84	66.369
maker-falcon_000022F-augustus-gene-14.72	RPL10A	000022F	1411037	1412519	+	0.641026	0.141738	0.221112	78	77.2179
maker-falcon_000012F-snap-gene-4.66	DEK	000012F	426069	428350	-	0.639706	0.141619	0.221382	136	85.5515
maker-falcon_000012F-snap-gene-4.66	DEK	000012F	426068	428350	-	0.639706	0.141619	0.221382	136	85.5515
maker-falcon_000007F-augustus-gene-5.69		000007F	574297	575422	-	0.648148	0.141543	0.218381	54	82.2593
maker-falcon_000000F-augustus-gene-25.39	NDUFV2	000000F	2571220	2572577	-	0.660714	0.141498	0.214158	56	89.4821
maker-falcon_000003F-snap-gene-17.94		000003F	1744912	1747455	-	0.426087	0.141464	0.332008	115	40.6957
maker-falcon_000022F-snap-gene-16.31		000022F	1608937	1610126	+	0.556962	0.141428	0.253928	79	72.3924
maker-falcon_000044F-snap-gene-6.139		000044F	617524	619204	+	0.85	0.141371	0.166318	20	105.55
maker-falcon_000016F-snap-gene-6.34		000016F	586199	588052	+	0.584615	0.14135	0.241783	65	87.9231
maker-falcon_000026F-augustus-gene-13.17	EIF3H	000026F	1293325	1295223	-	0.714286	0.141102	0.197542	98	72.9286
maker-falcon_000003F-snap-gene-41.87		000003F	4183374	4184763	+	0.416667	0.141094	0.338625	48	59.1875
maker-falcon_000014F-augustus-gene-12.30	XKR6	000014F	1270387	1272640	+	0.568	0.141093	0.248404	125	75.248
maker-falcon_000006F-augustus-gene-28.14	TMEM243	000006F	2854242	2855841	+	0.513158	0.141053	0.274872	76	81.4605
maker-falcon_000013F-augustus-gene-12.26	LCMT1	000013F	1290844	1292695	+	0.658824	0.140894	0.213857	85	83.8941
maker-falcon_000014F-augustus-gene-3.66	TUSC2	000014F	316652	317782	+	0.625	0.14086	0.225377	40	74.1
maker-falcon_000058F-snap-gene-4.96	MANBAL	000058F	415800	416203	-	0.576923	0.14082	0.244088	26	86.6923
maker-falcon_000000F-augustus-gene-63.71	DNAJC17	000000F	6386438	6388084	-	0.640625	0.14077	0.219739	64	87.2656
maker-falcon_000006F-snap-gene-31.8	PDCD10	000006F	3164103	3165410	+	0.705128	0.140749	0.199608	78	73.2051
maker-falcon_000001F-augustus-gene-42.62	RPL14	000001F	4291236	4292477	+	0.674419	0.140691	0.208611	86	73.593
maker-falcon_000022F-augustus-gene-16.26	TAF9	000022F	1676588	1677494	+	0.589286	0.140689	0.238746	56	68.0357
maker-falcon_000005F-augustus-gene-28.44	LIN37	000005F	2805595	2807390	+	0.6125	0.140591	0.229536	80	77.7625
maker-falcon_000015F-augustus-gene-25.78		000015F	2512580	2515234	-	0.563636	0.14053	0.249327	110	68.7091
maker-falcon_000010F-augustus-gene-25.28	EXT1	000010F	2525398	2526765	-	0.581197	0.140426	0.241615	117	61.3333
maker-falcon_000006F-snap-gene-18.18		000006F	1813652	1815521	+	0.643836	0.140241	0.217821	146	75.1027
maker-falcon_000008F-snap-gene-0.62		000008F	14310	16412	-	0.645833	0.140215	0.217107	48	71.1042
genemark-falcon_000044F-processed-gene-6.71		000044F	707515	708981	-	0.347826	0.139895	0.402199	23	19.3913
maker-falcon_000006F-augustus-gene-24.66	GMPS	000006F	2487136	2488696	+	0.869048	0.13984	0.160912	84	107.512
maker-falcon_000027F-snap-gene-6.61		000027F	637932	644552	-	0.57	0.13975	0.245175	100	66.68
maker-falcon_000034F-augustus-gene-0.25	NFYA	000034F	49955	51939	-	0.642857	0.139734	0.217364	84	73.4048
maker-falcon_000051F-snap-gene-5.125	CDC37	000051F	509394	511914	+	0.717949	0.139712	0.194599	78	77.5897
maker-falcon_000018F-augustus-gene-3.60	PRDX5	000018F	389075	391169	+	0.558824	0.139594	0.2498	136	76.2574
maker-falcon_000001F-augustus-gene-13.50	MRPS9	000001F	1334829	1336772	-	0.388889	0.139473	0.358644	36	35.1667
maker-falcon_000014F-augustus-gene-9.47	CHEK1	000014F	929929	932104	-	0.592105	0.13934	0.23533	152	74.1974
genemark-falcon_000002F-processed-gene-23.44	PSEN1	000002F	2329552	2332870	+	0.574194	0.139327	0.242648	155	75.129
genemark-falcon_000022F-processed-gene-17.94	UBIAD1	000022F	1695403	1696383	-	0.528571	0.139282	0.263507	70	64.7286
maker-falcon_000004F-augustus-gene-6.7	RPL23	000004F	635892	636889	+	0.65	0.139264	0.214253	60	72.7167
maker-falcon_000077F-augustus-gene-0.27	ZBTB8OS	000077F	34380	36072	-	0.73913	0.139152	0.188265	46	88.8696
maker-falcon_000136F-augustus-gene-0.8	SSBP1	000136F	1962	2752	+	0.833333	0.139139	0.166966	36	79.4444
maker-falcon_000006F-snap-gene-25.72		000006F	2513892	2515378	-	0.515152	0.13912	0.270057	33	47.4545
maker-falcon_000019F-augustus-gene-23.68	NDUFS4	000019F	2338656	2340557	+	0.669565	0.138903	0.207453	115	81.1826
maker-falcon_000038F-augustus-gene-6.82	RPS13	000038F	662161	663257	+	0.565789	0.138885	0.245472	76	67.4342
maker-falcon_000004F-augustus-gene-3.47	MAD2L2	000004F	354454	356667	+	0.59375	0.138759	0.2337	128	59.5391
maker-falcon_000012F-snap-gene-24.39		000012F	2455662	2457495	+	0.594595	0.138629	0.23315	74	57.6622
genemark-falcon_000098F-processed-gene-0.95	ZNF367	000098F	79638	81196	-	0.64486	0.138628	0.214974	107	69.0561
maker-falcon_000078F-snap-gene-1.25	RPAP2	000078F	169477	171774	-	0.559441	0.138495	0.247559	143	72.4755
maker-falcon_000000F-augustus-gene-17.4		000000F	1712711	1713788	+	0.542857	0.138221	0.254618	35	52.8571
maker-falcon_000022F-augustus-gene-12.53	SLC25A27	000022F	1259910	1261281	+	0.642857	0.13809	0.214807	42	75.0714
maker-falcon_000014F-snap-gene-7.59	CTDNEP1	000014F	727914	729068	-	0.623529	0.138005	0.221329	85	70.4706
maker-falcon_000005F-augustus-gene-36.69	REELD1	000005F	3589181	3591111	+	0.696429	0.137965	0.198104	112	79.3125
maker-falcon_000010F-augustus-gene-23.75	POLR2E	000010F	2305362	2306227	+	0.714286	0.137919	0.193086	42	78.3095
maker-falcon_000013F-snap-gene-24.51	ADO	000013F	2426765	2427855	+	0.47619	0.137842	0.289468	42	71.2143
augustus_masked-falcon_000011F-processed-gene-15.54		000011F	1523487	1529155	+	0.624031	0.137792	0.22081	258	79.0504
maker-falcon_000015F-augustus-gene-3.79	LBR	000015F	363138	365728	+	0.586957	0.137559	0.234359	138	75.7826
maker-falcon_000015F-augustus-gene-3.79	LBR	000015F	363138	365703	+	0.586957	0.137559	0.234359	138	75.7826
maker-falcon_000023F-snap-gene-13.65	NDUFA6	000023F	1351244	1352124	+	0.785714	0.137552	0.175067	28	74.3214
maker-falcon_000000F-augustus-gene-30.79	SIRT6	000000F	2999526	3001862	+	0.575472	0.137507	0.238947	106	74.1981
maker-falcon_000047F-augustus-gene-1.48		000047F	165428	166508	+	0.641026	0.137469	0.214451	39	73.2821
maker-falcon_000015F-augustus-gene-12.38	RAB35	000015F	1251327	1253606	+	0.617188	0.137462	0.222724	128	79.375
maker-falcon_000038F-augustus-gene-3.27	CRCP	000038F	295208	296638	+	0.685185	0.137397	0.200525	54	84.7037
maker-falcon_000086F-augustus-gene-1.74		000086F	95963	96789	+	0.625	0.137286	0.219657	48	71.3958
maker-falcon_000005F-augustus-gene-8.83	SNAPC1	000005F	829703	831329	+	0.516129	0.13723	0.265882	62	55.8548
maker-falcon_000003F-snap-gene-19.39		000003F	1904251	1906040	-	0.6	0.137107	0.228512	10	52
maker-falcon_000001F-snap-gene-32.80		000001F	3284727	3286516	+	0.671233	0.137003	0.204107	73	74.0822
maker-falcon_000017F-augustus-gene-4.8	MEMO1	000017F	420993	423643	-	0.653226	0.136877	0.20954	124	80.3306
maker-falcon_000017F-augustus-gene-4.8	MEMO1	000017F	420898	423643	-	0.653226	0.136877	0.20954	124	80.3306
maker-falcon_000011F-snap-gene-0.26		000011F	52922	53873	+	0.535714	0.136833	0.255422	56	69.4821
maker-falcon_000087F-augustus-gene-1.72	ALKBH8	000087F	133557	136455	-	0.711538	0.136795	0.192252	156	76.5769
maker-falcon_000004F-augustus-gene-19.65	STX8	000004F	1906970	1908465	+	0.659091	0.13675	0.207483	44	80.5682
maker-falcon_000004F-augustus-gene-19.65	STX8	000004F	1907015	1908462	+	0.659091	0.13675	0.207483	44	80.5682
maker-falcon_000018F-augustus-gene-15.44	MAPKAP1	000018F	1508961	1511883	+	0.656977	0.136748	0.208147	172	71.5058
maker-falcon_000001F-augustus-gene-15.58	ALG13	000001F	1522289	1523109	+	0.727273	0.136721	0.187992	44	69.6136
augustus_masked-falcon_000009F-processed-gene-14.41	ORAOV1	000009F	1449507	1450040	+	0.607143	0.13663	0.225038	28	82.25
maker-falcon_000028F-augustus-gene-14.136	GRHPR	000028F	1494834	1496365	-	0.647727	0.136614	0.210913	88	72.4091
maker-falcon_000022F-augustus-gene-6.39	NUS1	000022F	621299	622573	+	0.645833	0.136598	0.211507	48	75.6667
maker-falcon_000026F-augustus-gene-13.0	GSTT1	000026F	1295073	1296680	+	0.617647	0.136518	0.221029	68	73.6618
maker-falcon_000026F-augustus-gene-13.0	GSTT1	000026F	1295074	1296680	+	0.617647	0.136518	0.221029	68	73.6618
maker-falcon_000078F-augustus-gene-1.56	PNO1	000078F	138162	139217	-	0.54386	0.136458	0.250906	57	79.3684
maker-falcon_000086F-augustus-gene-1.93		000086F	199617	200629	-	0.7	0.136434	0.194906	50	63.12
maker-falcon_000075F-snap-gene-2.131		000075F	316822	326772	-	0.547619	0.136338	0.248964	42	43.3333
maker-falcon_000023F-augustus-gene-10.87	SNRPG	000023F	1026000	1026914	-	0.678571	0.136268	0.200816	28	86.25
maker-falcon_000000F-augustus-gene-59.8	TDRD5	000000F	5864353	5868521	-	0.652344	0.13624	0.208847	256	71.7305
maker-falcon_000000F-augustus-gene-59.8	TDRKH	000000F	5864353	5868521	-	0.652344	0.13624	0.208847	256	71.7305
maker-falcon_000079F-augustus-gene-0.76	SRP19	000079F	8979	9766	+	0.615385	0.13622	0.221357	26	73.6154
maker-falcon_000002F-augustus-gene-3.35	RCHY1	000002F	303404	305133	-	0.635135	0.136169	0.214393	74	79.8919
genemark-falcon_000015F-processed-gene-22.46	CNPPD1	000015F	2271668	2273063	-	0.705128	0.136088	0.192998	78	67.4359
maker-falcon_000010F-augustus-gene-16.73	PHB	000010F	1639733	1640925	+	0.515625	0.136072	0.263897	64	74.5938
maker-falcon_000015F-augustus-gene-6.85	UQCRB	000015F	631291	632282	+	0.704545	0.13605	0.193103	44	75.5227
maker-falcon_000023F-augustus-gene-15.133		000023F	1493167	1494148	-	0.720588	0.136015	0.188756	68	72.3971
maker-falcon_000023F-augustus-gene-15.146		000023F	1573093	1575067	-	0.65	0.135927	0.209119	100	75.79
maker-falcon_000008F-augustus-gene-21.61	KDELC1	000008F	2173894	2175789	+	0.65	0.135719	0.208798	100	75.74
genemark-falcon_000032F-processed-gene-2.23		000032F	222994	230280	+	0.482201	0.135686	0.28139	309	103.906
maker-falcon_000001F-snap-gene-34.28		000001F	3380291	3382525	-	0.619565	0.135534	0.218757	92	64.5217
maker-falcon_000002F-augustus-gene-21.38	BRK1	000002F	2111770	2112869	-	0.805556	0.135485	0.168189	36	93.0278
genemark-falcon_000016F-processed-gene-13.88	SERHL2	000016F	1293232	1294418	+	0.614286	0.135481	0.22055	70	69.6429
snap_masked-falcon_000005F-processed-gene-29.20	CSMD3	000005F	2967914	2969279	+	0.642857	0.13535	0.210545	84	70.6786
maker-falcon_000088F-augustus-gene-0.16		000088F	89476	93285	+	0.268293	0.135272	0.504197	41	41.1707
maker-falcon_000010F-augustus-gene-22.65	TAZ	000010F	2199419	2201129	-	0.603448	0.135256	0.224138	116	73.8707
maker-falcon_000004F-snap-gene-4.34	CBR1	000004F	422427	428133	-	0.631579	0.135254	0.214152	171	70.655
maker-falcon_000004F-augustus-gene-16.83		000004F	1617629	1620048	+	0.528455	0.135243	0.255921	123	65.7398
maker-falcon_000023F-snap-gene-15.87		000023F	1515127	1516449	+	0.791667	0.135074	0.17062	48	154.396
maker-falcon_000000F-augustus-gene-10.35	MOB3B	000000F	1079768	1080576	-	0.636364	0.134916	0.212011	44	74.9773
maker-falcon_000005F-augustus-gene-29.117	NUPL2	000005F	2919562	2922969	+	0.613636	0.134771	0.219628	132	76.9848
maker-falcon_000005F-augustus-gene-29.117	NT5C3B	000005F	2919562	2922969	+	0.613636	0.134771	0.219628	132	76.9848
maker-falcon_000012F-augustus-gene-16.134	ARFGAP1	000012F	1606239	1609930	+	0.62406	0.13471	0.21586	133	79.0752
maker-falcon_000012F-augustus-gene-16.134	ARFGAP1	000012F	1606239	1609913	+	0.62406	0.13471	0.21586	133	79.0752
maker-falcon_000000F-augustus-gene-8.41	LAMTOR5	000000F	865081	866179	+	0.65625	0.134705	0.205264	64	78.5
maker-falcon_000008F-snap-gene-1.11	TAB1	000008F	174822	177176	+	0.628099	0.134595	0.21429	121	72.3471
maker-falcon_000014F-augustus-gene-13.50	GLTP	000014F	1324335	1325254	+	0.659091	0.134448	0.203991	44	67.4091
maker-falcon_000026F-augustus-gene-9.82	CIAPIN1	000026F	916694	919898	-	0.715596	0.134245	0.187599	109	82.5046
maker-falcon_000026F-augustus-gene-9.82	CIAPIN1	000026F	916755	919898	-	0.715596	0.134245	0.187599	109	82.5046
maker-falcon_000026F-augustus-gene-9.82	CIAPIN1	000026F	916800	919898	-	0.715596	0.134245	0.187599	109	82.5046
maker-falcon_000024F-augustus-gene-20.61		000024F	1995042	1995991	-	0.733333	0.134151	0.182933	30	90.7667
augustus_masked-falcon_000058F-processed-gene-3.63	INO80E	000058F	292331	294030	+	0.666667	0.134098	0.201147	72	80.0972
maker-falcon_000082F-augustus-gene-0.52	TMEM135	000082F	39576	43658	+	0.59596	0.134094	0.225004	198	79.0505
maker-falcon_000001F-augustus-gene-33.30	DYNLL2	000001F	3327983	3329004	+	0.789474	0.134067	0.169819	38	85
maker-falcon_000011F-augustus-gene-22.96		000011F	2240512	2243031	+	0.54902	0.134022	0.244111	102	46.5
maker-falcon_000004F-snap-gene-2.82	MRPL16	000004F	200232	202237	+	0.582524	0.133882	0.22983	103	81.3883
maker-falcon_000169F-augustus-gene-0.55	TBL2	000169F	40728	49456	+	0.368421	0.133857	0.363327	76	35.1974
maker-falcon_000169F-augustus-gene-0.55	TBL2	000169F	40728	49500	+	0.368421	0.133857	0.363327	76	35.1974
maker-falcon_000169F-augustus-gene-0.55	ARRB2	000169F	40728	49456	+	0.368421	0.133857	0.363327	76	35.1974
maker-falcon_000169F-augustus-gene-0.55	TBL2	000169F	40703	49456	+	0.368421	0.133857	0.363327	76	35.1974
maker-falcon_000169F-augustus-gene-0.55	ARRB2	000169F	40706	49456	+	0.368421	0.133857	0.363327	76	35.1974
maker-falcon_000169F-augustus-gene-0.55	ARRB2	000169F	40703	49456	+	0.368421	0.133857	0.363327	76	35.1974
maker-falcon_000012F-snap-gene-13.96	MALSU1	000012F	1391731	1393433	-	0.641509	0.133617	0.208285	106	77.3774
maker-falcon_000026F-snap-gene-12.24		000026F	1224672	1225814	-	0.708333	0.133608	0.188624	24	80.0833
maker-falcon_000009F-snap-gene-15.58		000009F	1519536	1521798	-	0.598639	0.133599	0.223171	147	69.2313
maker-falcon_000014F-augustus-gene-22.13	PES1	000014F	2244433	2247237	+	0.609137	0.133459	0.219096	197	79.7005
maker-falcon_000000F-snap-gene-3.19		000000F	365547	367846	+	0.639344	0.133369	0.208603	61	79.9508
maker-falcon_000010F-augustus-gene-22.65	TAZ	000010F	2199419	2201139	-	0.610169	0.133287	0.218442	118	73.9915
maker-falcon_000005F-augustus-gene-20.64		000005F	2019124	2021007	+	0.649123	0.133214	0.205222	57	70.5789
maker-falcon_000010F-augustus-gene-8.51	ZNF622	000010F	812834	814423	+	0.676056	0.133175	0.196988	71	83.1549
maker-falcon_000013F-augustus-gene-26.1		000013F	2623060	2624589	+	0.58	0.133166	0.229596	50	63.08
maker-falcon_000005F-snap-gene-8.29	SLC4A1AP	000005F	831318	834016	-	0.372881	0.132959	0.356571	59	40.5932
maker-falcon_000010F-snap-gene-9.50		000010F	906382	910740	-	0.644231	0.132953	0.206374	104	68.625
maker-falcon_000002F-augustus-gene-16.66	CHIT1	000002F	1685323	1691851	-	0.624021	0.132874	0.212932	383	68.4047
augustus_masked-falcon_000049F-processed-gene-5.2	FARSB	000049F	618297	621915	+	0.621212	0.132861	0.213873	198	75.7929
maker-falcon_000018F-augustus-gene-18.3	DUSP12	000018F	1842096	1843597	+	0.636364	0.132745	0.2086	77	73.2727
maker-falcon_000066F-augustus-gene-0.107	ENTPD5	000066F	42633	46683	+	0.576	0.132672	0.230333	250	73.488
genemark-falcon_000020F-processed-gene-2.10	ARF5	000020F	274712	276028	+	0.5	0.132666	0.265333	52	73.3462
snap_masked-falcon_000003F-processed-gene-25.79		000003F	2506782	2507554	-	0.5	0.132659	0.265319	8	20.75
maker-falcon_000002F-augustus-gene-3.35	RCHY1	000002F	303392	305133	-	0.618421	0.132585	0.214393	76	80
maker-falcon_000035F-augustus-gene-7.71	PSMB1	000035F	709955	712290	-	0.633929	0.132441	0.208922	112	81.5179
maker-falcon_000003F-augustus-gene-41.38	EME1	000003F	4082662	4085761	-	0.598684	0.132144	0.220725	152	75.7237
maker-falcon_000014F-snap-gene-20.46	TRMT5	000014F	1997164	1998968	-	0.666667	0.132093	0.198139	117	67.547
maker-falcon_000010F-augustus-gene-12.67	BAX	000010F	1215183	1216229	+	0.673913	0.132062	0.195963	46	72.1522
maker-falcon_000020F-snap-gene-10.52		000020F	1035102	1037137	+	0.866667	0.132025	0.152337	15	55.4667
maker-falcon_000009F-augustus-gene-28.35	ANKRD49	000009F	2860412	2862099	+	0.722222	0.131951	0.182701	54	76.8889
maker-falcon_000001F-snap-gene-38.14	UPF3A	000001F	3822100	3823866	-	0.551402	0.131796	0.239021	107	81.3458
snap_masked-falcon_000026F-processed-gene-11.11	ANAPC13	000026F	1153584	1155375	+	0.544444	0.131742	0.241975	90	71.1333
maker-falcon_000009F-augustus-gene-16.27	NAP1L1	000009F	1590206	1592539	+	0.604651	0.131627	0.217691	86	85.186
maker-falcon_000014F-augustus-gene-1.24	GNB1L	000014F	132333	133319	+	0.625	0.131608	0.210573	80	59.1625
maker-falcon_000004F-augustus-gene-19.70	EMC4	000004F	1957008	1958290	+	0.537037	0.131559	0.244971	54	74.2778
maker-falcon_000038F-snap-gene-7.77	TSTD1	000038F	765330	767330	-	0.621212	0.131529	0.21173	66	78.9848
maker-falcon_000098F-augustus-gene-0.102	TMEM115	000098F	29902	31477	+	0.64557	0.131461	0.203636	79	75.2278
maker-falcon_000001F-augustus-gene-30.18	DGKE	000001F	3032196	3033851	-	0.591667	0.131364	0.222024	120	73.9833
maker-falcon_000009F-augustus-gene-15.42		000009F	1558672	1559750	+	0.684211	0.131364	0.191993	38	73.3158
augustus_masked-falcon_000108F-processed-gene-0.95	B3GALT1	000108F	111290	113217	-	0.589744	0.1313	0.22264	156	70.8141
maker-falcon_000034F-augustus-gene-11.114	BCAT1	000034F	1153356	1156332	+	0.589474	0.131171	0.222523	190	74.9105
maker-falcon_000036F-augustus-gene-3.57		000036F	337992	339388	-	0.625	0.131148	0.209837	64	63.0156
snap_masked-falcon_000022F-processed-gene-12.85		000022F	1204501	1205539	+	0.75	0.131025	0.1747	4	56.5
maker-falcon_000059F-snap-gene-3.60		000059F	352080	354033	-	0.68	0.130886	0.19248	50	64.08
maker-falcon_000000F-snap-gene-0.47	NUP155	000000F	32018	37613	-	0.46875	0.130874	0.279198	64	60.0469
maker-falcon_000016F-augustus-gene-1.46	MRPS15	000016F	129685	130756	-	0.5	0.130868	0.261736	62	73.4355
maker-falcon_000008F-snap-gene-10.42	SCOC	000008F	1078210	1079583	+	0.705882	0.130754	0.185235	68	81.8971
maker-falcon_000042F-snap-gene-2.8	CASP7	000042F	274092	275784	+	0.538462	0.130706	0.242741	104	70.1923
maker-falcon_000010F-augustus-gene-14.47	ARHGAP11B	000010F	1394573	1395514	+	0.517241	0.130542	0.252382	29	50.4828
maker-falcon_000000F-augustus-gene-36.72	SYS1	000000F	3646641	3647513	-	0.482759	0.130422	0.270161	29	64.7241
maker-falcon_000011F-snap-gene-20.108		000011F	2067963	2069210	-	0.592593	0.130357	0.219977	54	75
maker-falcon_000010F-snap-gene-11.43		000010F	1112042	1112767	-	0.694444	0.130298	0.18763	36	54.5556
genemark-falcon_000006F-processed-gene-15.26	TGFBI	000006F	1509701	1511045	+	0.634146	0.130139	0.205219	82	61.9756
maker-falcon_000000F-augustus-gene-59.6	HS2ST1	000000F	5963575	5965024	+	0.580645	0.130133	0.224117	62	86.7258
maker-falcon_000026F-augustus-gene-3.68	NME7	000026F	309506	311367	+	0.636364	0.130078	0.204409	88	74.1477
maker-falcon_000003F-augustus-gene-38.94	NDOR1	000003F	3859539	3862112	-	0.572917	0.130061	0.227016	192	75.6719
maker-falcon_000005F-augustus-gene-36.79		000005F	3617083	3618265	-	0.645161	0.130006	0.201509	62	76.8065
maker-falcon_000000F-augustus-gene-50.33	PUDP	000000F	5063210	5064104	-	0.785714	0.129946	0.165385	42	86.2619
maker-falcon_000005F-snap-gene-0.19		000005F	49363	52779	+	0.795699	0.129915	0.163272	93	142.441
maker-falcon_000002F-augustus-gene-10.32	BCAS2	000002F	1079864	1081496	+	0.617647	0.129891	0.210299	102	78.4412
maker-falcon_000001F-snap-gene-19.14		000001F	1931597	1933220	+	0.5	0.12965	0.259301	60	54.6
maker-falcon_000026F-snap-gene-5.49		000026F	510001	510940	-	0.694444	0.129648	0.186693	72	67.625
maker-falcon_000066F-augustus-gene-0.107	ENTPD5	000066F	42496	46683	+	0.566406	0.129612	0.228833	256	73.7852
genemark-falcon_000007F-processed-gene-17.66	RER1	000007F	1700297	1703939	+	0.431655	0.129541	0.300102	139	50.3741
maker-falcon_000015F-snap-gene-25.55	PPP1CB	000015F	2586934	2593069	-	0.615132	0.129515	0.210549	304	81.4605
maker-falcon_000015F-snap-gene-25.55	PPP1CB	000015F	2586897	2593069	-	0.615132	0.129515	0.210549	304	81.4605
maker-falcon_000019F-augustus-gene-7.71	SURF4	000019F	699864	701778	+	0.619565	0.129465	0.20896	92	74.0761
maker-falcon_000023F-snap-gene-3.47		000023F	361876	363501	+	0.833333	0.129459	0.155351	84	132.512
maker-falcon_000000F-augustus-gene-52.54	DNAJC12	000000F	5252912	5253984	-	0.638889	0.129283	0.202356	36	70.1944
augustus_masked-falcon_000011F-processed-gene-12.53	YARS	000011F	1262980	1268251	-	0.613636	0.129119	0.210416	308	72.6916
maker-falcon_000007F-augustus-gene-24.70	RNF185	000007F	2427725	2429278	-	0.716667	0.129105	0.180146	60	88.2833
maker-falcon_000016F-augustus-gene-7.47	RPL17	000016F	779343	780817	+	0.525641	0.129091	0.245587	78	74.1282
maker-falcon_000031F-augustus-gene-3.22	TCEA1	000031F	355684	357531	+	0.610169	0.129013	0.211437	118	80.9915
maker-falcon_000066F-snap-gene-0.32	WRB	000066F	59101	59926	+	0.732143	0.129006	0.176204	56	76.6607
maker-falcon_000016F-augustus-gene-20.97		000016F	2087916	2090691	+	0.658537	0.129005	0.195897	82	67.8537
maker-falcon_000016F-augustus-gene-20.97		000016F	2087916	2090690	+	0.658537	0.129005	0.195897	82	67.8537
maker-falcon_000016F-augustus-gene-20.97		000016F	2088890	2090691	+	0.658537	0.129005	0.195897	82	67.8537
maker-falcon_000023F-snap-gene-3.47		000023F	361210	363501	+	0.801887	0.12897	0.160833	106	120.368
maker-falcon_000003F-augustus-gene-41.34		000003F	4179262	4180790	+	0.531915	0.128961	0.242446	94	63.4149
maker-falcon_000003F-augustus-gene-41.34	GMPS	000003F	4179273	4180790	+	0.531915	0.128961	0.242446	94	63.4149
maker-falcon_000016F-augustus-gene-21.29		000016F	2090714	2092462	-	0.553846	0.128904	0.232743	65	53.5077
maker-falcon_000008F-augustus-gene-27.108		000008F	2707088	2708822	-	0.703297	0.128807	0.183147	91	90.2747
maker-falcon_000050F-snap-gene-0.52	TUBA1A	000050F	77926	82237	+	0.593103	0.128715	0.21702	290	66.5862
maker-falcon_000006F-augustus-gene-28.14	TMEM243	000006F	2854115	2855841	+	0.5	0.128678	0.257356	84	78.6071
maker-falcon_000032F-snap-gene-7.39	NDUFS3	000032F	792105	793622	+	0.595506	0.128672	0.216072	89	65.5506
maker-falcon_000107F-augustus-gene-0.113	RNF170	000107F	87982	90533	-	0.636986	0.128655	0.201975	146	76.3699
maker-falcon_000043F-augustus-gene-7.92	EEFSEC	000043F	787820	790467	-	0.405797	0.128618	0.316953	69	48.0145
maker-falcon_000042F-snap-gene-0.32	GEMIN8	000042F	4977	8507	+	0.583333	0.128617	0.220486	36	79.8889
maker-falcon_000062F-augustus-gene-1.48		000062F	185006	185417	+	0.785714	0.128214	0.163182	14	83.0714
maker-falcon_000093F-snap-gene-0.160		000093F	183735	184453	-	0.333333	0.128205	0.384615	3	18.3333
maker-falcon_000006F-snap-gene-18.18		000006F	1813911	1816060	+	0.641975	0.128198	0.199693	162	74.9877
maker-falcon_000009F-augustus-gene-11.3	SMYD5	000009F	1166000	1168898	+	0.732877	0.128149	0.174857	146	75.4315
maker-falcon_000042F-augustus-gene-0.69	TMED3	000042F	79975	81397	-	0.794118	0.128094	0.161303	68	83
maker-falcon_000000F-snap-gene-59.68		000000F	5951213	5953297	-	0.6	0.128084	0.213473	60	76.8167
augustus_masked-falcon_000002F-processed-gene-11.50	TVP23B	000002F	1163672	1165082	-	0.506329	0.128013	0.252825	79	81.9241
maker-falcon_000003F-snap-gene-33.8		000003F	3295986	3297176	-	0.625	0.12795	0.20472	24	65.2083
maker-falcon_000008F-augustus-gene-27.108		000008F	2707065	2708822	-	0.706522	0.127937	0.18108	92	89.7391
maker-falcon_000027F-augustus-gene-0.61		000027F	31699	34396	-	0.466667	0.127847	0.273957	195	48.2769
maker-falcon_000027F-augustus-gene-0.61	C1GALT1	000027F	31699	34396	-	0.466667	0.127847	0.273957	195	48.2769
maker-falcon_000024F-augustus-gene-20.54	TBCB	000024F	1988293	1989593	+	0.548387	0.127731	0.232922	62	70.1613
maker-falcon_000000F-snap-gene-23.25	MAEA	000000F	2297988	2299778	+	0.552632	0.127691	0.23106	114	76
maker-falcon_000011F-augustus-gene-6.32	TRIAP1	000011F	678803	679626	-	0.647059	0.127483	0.197019	34	70.5882
maker-falcon_000018F-augustus-gene-6.16	SUV39H2	000018F	587037	590401	+	0.633721	0.127457	0.201124	172	74.2791
maker-falcon_000000F-augustus-gene-46.57	GINS3	000000F	4597449	4599199	-	0.717949	0.127333	0.177357	78	84.9103
maker-falcon_000010F-augustus-gene-16.86	FAAP24	000010F	1672371	1673867	-	0.704545	0.127196	0.180536	44	85.5
maker-falcon_000026F-augustus-gene-3.64		000026F	276544	278013	+	0.623077	0.127131	0.204037	130	71.5692
maker-falcon_000006F-augustus-gene-30.145	MIF	000006F	2961458	2962799	-	0.517241	0.127127	0.245778	58	80.931
maker-falcon_000010F-augustus-gene-12.67	BAX	000010F	1215128	1216229	+	0.666667	0.126972	0.190458	48	72.4167
maker-falcon_000009F-augustus-gene-17.139	SPCS1	000009F	1769483	1770654	-	0.666667	0.126952	0.190427	30	92.8667
maker-falcon_000011F-augustus-gene-6.29	PSMA5	000011F	651351	653467	-	0.538462	0.126897	0.235666	78	65.6923
maker-falcon_000012F-augustus-gene-16.146	ITPA	000012F	1607822	1610002	-	0.594937	0.126865	0.213241	79	72.3165
maker-falcon_000012F-augustus-gene-16.146	ITPA	000012F	1607822	1609913	-	0.594937	0.126865	0.213241	79	72.3165
maker-falcon_000017F-snap-gene-19.33	DTD1	000017F	1921521	1925957	-	0.484211	0.12676	0.261786	95	61.6526
genemark-falcon_000069F-processed-gene-3.93	RPL34	000069F	359913	360959	+	0.75	0.126758	0.169011	72	86.7222
maker-falcon_000059F-augustus-gene-3.12	RAD1	000059F	367588	369069	+	0.592105	0.12674	0.21405	76	74.5
maker-falcon_000050F-augustus-gene-3.89	HSPD1	000050F	361291	363303	+	0.461538	0.126734	0.27459	130	65.5077
maker-falcon_000019F-augustus-gene-7.71	SURF4	000019F	699756	701778	+	0.606383	0.12671	0.20896	94	75.0319
maker-falcon_000005F-augustus-gene-8.83	SNAPC1	000005F	829631	831329	+	0.514706	0.12669	0.246141	68	53.75
augustus_masked-falcon_000074F-processed-gene-2.109	PAWR	000074F	300747	301896	+	0.5125	0.126575	0.246975	80	65.3875
maker-falcon_000008F-augustus-gene-4.47	NOSIP	000008F	484119	486306	+	0.653846	0.126555	0.193555	104	87.6731
snap_masked-falcon_000002F-processed-gene-23.2	ERGIC2	000002F	2308019	2309574	+	0.630435	0.126477	0.200618	92	66.8587
maker-falcon_000011F-snap-gene-19.62		000011F	1951880	1953538	-	0.653846	0.126344	0.193232	52	66.1923
maker-falcon_000012F-augustus-gene-11.119	CIAO2B	000012F	1157299	1158196	-	0.566667	0.126338	0.22295	30	96.2
maker-falcon_000004F-augustus-gene-24.22	ATP6V0E2	000004F	2469236	2470304	-	0.65625	0.126301	0.192459	32	74.5312
maker-falcon_000058F-augustus-gene-1.73	KAT8	000058F	153279	155870	+	0.61875	0.126285	0.204097	160	79.9
maker-falcon_000010F-snap-gene-9.50		000010F	906263	910740	-	0.636364	0.126211	0.198332	110	68.9545
augustus_masked-falcon_000050F-processed-gene-3.42	MED27	000050F	334908	336964	+	0.584071	0.12609	0.215882	113	78.3894
maker-falcon_000023F-augustus-gene-20.144	PAIP2	000023F	2138015	2139469	-	0.583333	0.125949	0.215912	48	78.5208
maker-falcon_000014F-snap-gene-25.6		000014F	2549087	2550475	+	0.52381	0.125931	0.240413	42	75.3095
maker-falcon_000061F-augustus-gene-1.26		000061F	183702	190643	+	0.795918	0.125881	0.158159	49	142.02
maker-falcon_000000F-augustus-gene-17.5	MRPL12	000000F	1756219	1757449	+	0.58	0.12584	0.216965	50	77.08
maker-falcon_000049F-snap-gene-5.127		000049F	617052	619957	-	0.619403	0.125823	0.203137	134	73.0373
maker-falcon_000015F-augustus-gene-9.47	GTF2H2	000015F	985831	987548	+	0.5	0.125725	0.251449	90	70.6111
genemark-falcon_000001F-processed-gene-58.23		000001F	5791539	5793124	-	0.769231	0.125687	0.163393	13	102.308
maker-falcon_000026F-augustus-gene-6.60	RPLP2	000026F	601879	603749	-	0.511905	0.125669	0.245494	84	71.4167
maker-falcon_000026F-snap-gene-7.77		000026F	734358	735082	-	0.695652	0.125587	0.180531	46	77.2174
maker-falcon_000011F-augustus-gene-4.42	GOT2	000011F	427600	429856	+	0.592857	0.125429	0.211568	140	72.6
maker-falcon_000008F-snap-gene-3.53	TMED9	000008F	346312	347697	+	0.538462	0.125393	0.232873	78	84.5513
maker-falcon_000011F-augustus-gene-28.191	MRPL30	000011F	2905507	2908275	-	0.589744	0.12526	0.212398	156	76.7179
maker-falcon_000018F-augustus-gene-21.127	SLC25A30	000018F	2112051	2113455	-	0.625	0.125252	0.200404	64	74.3281
snap_masked-falcon_000022F-processed-gene-9.9	ARL13B	000022F	945749	948645	+	0.614943	0.125234	0.203651	174	73.8563
maker-falcon_000011F-augustus-gene-5.101	RNF19A	000011F	573530	575994	-	0.58547	0.125217	0.213874	234	66.3718
maker-falcon_000013F-augustus-gene-17.65		000013F	1750002	1750947	+	0.59375	0.125193	0.210851	32	69.0312
maker-falcon_000046F-augustus-gene-1.57	CHPF	000046F	99939	105172	-	0.633663	0.125133	0.197475	303	77.1353
maker-falcon_000001F-augustus-gene-38.61	NXT1	000001F	3841572	3842516	+	0.433333	0.125093	0.288675	30	67.2333
maker-falcon_000002F-augustus-gene-2.57	SKP2	000002F	194538	196071	+	0.592593	0.125066	0.21105	54	73.9444
maker-falcon_000001F-snap-gene-2.3	SERP2	000001F	255343	256102	+	0.770833	0.124981	0.162138	48	76.8542
maker-falcon_000000F-snap-gene-58.70		000000F	5849454	5851502	-	0.681159	0.124744	0.183136	69	87.3768
maker-falcon_000006F-snap-gene-22.20		000006F	2286948	2289289	-	0.68254	0.124735	0.182752	126	76.4841
snap_masked-falcon_000001F-processed-gene-39.100		000001F	3940175	3942253	-	0.675926	0.124724	0.184524	108	68.4907
maker-falcon_000003F-augustus-gene-30.57	TSPAN6	000003F	3036234	3037237	-	0.5	0.124724	0.249447	26	66.2692
maker-falcon_000016F-augustus-gene-23.147	TRAM1	000016F	2324824	2326974	-	0.56338	0.124626	0.221212	142	73.1972
maker-falcon_000014F-augustus-gene-9.49	METTL18	000014F	934257	935373	-	0.630435	0.124579	0.197609	46	77.9565
maker-falcon_000004F-augustus-gene-41.55	CCDC43	000004F	4183380	4184717	+	0.71875	0.124563	0.173305	96	79.4792
maker-falcon_000004F-augustus-gene-41.55	CCDC43	000004F	4183380	4184718	+	0.71875	0.124563	0.173305	96	79.4792
maker-falcon_000000F-augustus-gene-56.59	NOC3L	000000F	5620088	5622764	+	0.65625	0.124517	0.18974	160	84.4188
maker-falcon_000011F-augustus-gene-28.196	C1QTNF3	000011F	2968764	2971724	-	0.633188	0.124454	0.196551	229	72.0087
maker-falcon_000000F-snap-gene-3.19		000000F	365431	367846	+	0.621212	0.124441	0.200319	66	78.9394
maker-falcon_000014F-augustus-gene-3.76		000014F	316662	320666	-	0.625	0.124438	0.1991	224	79.0402
maker-falcon_000014F-augustus-gene-3.76		000014F	316662	320670	-	0.625	0.124438	0.1991	224	79.0402
maker-falcon_000015F-snap-gene-25.55	PPP1CB	000015F	2586613	2593069	-	0.610063	0.124369	0.203863	318	81.1289
maker-falcon_000005F-snap-gene-4.4	WDR61	000005F	406108	407969	+	0.539474	0.124303	0.230416	76	72.2237
maker-falcon_000023F-augustus-gene-15.125	PUS10	000023F	1539009	1541013	+	0.627273	0.12419	0.197984	110	71.9727
maker-falcon_000016F-augustus-gene-1.41		000016F	182104	185396	+	0.586957	0.124168	0.211545	184	79.7717
maker-falcon_000013F-augustus-gene-7.102	RPS24	000013F	787379	788961	-	0.693878	0.124147	0.178917	98	84.6327
maker-falcon_000024F-augustus-gene-19.40	POLR3F	000024F	1989479	1990714	-	0.673077	0.124132	0.184424	52	85.7115
augustus_masked-falcon_000024F-processed-gene-8.49	DICER1	000024F	878168	890448	+	0.549815	0.124082	0.225679	271	60.6347
maker-falcon_000001F-augustus-gene-1.68	MRPL51	000001F	136739	138897	-	0.556522	0.124005	0.222821	115	72.7826
maker-falcon_000004F-augustus-gene-26.100	SSB	000004F	2622864	2625240	-	0.594406	0.124003	0.208617	143	84.042
maker-falcon_000001F-snap-gene-46.131	UBL3	000001F	4626109	4627939	-	0.641304	0.123942	0.193265	92	86.0217
maker-falcon_000011F-augustus-gene-6.32	TRIAP1	000011F	678885	679626	-	0.6	0.123885	0.206476	30	69.4667
maker-falcon_000012F-augustus-gene-16.138		000012F	1633785	1635699	+	0.697674	0.123631	0.177204	86	71.8488
maker-falcon_000026F-augustus-gene-2.90	DNAJC9	000026F	216199	217469	-	0.595238	0.123585	0.207623	42	77.3571
maker-falcon_000049F-augustus-gene-2.49	SARNP	000049F	222362	225681	+	0.616438	0.12354	0.200409	146	75.1233
maker-falcon_000014F-augustus-gene-25.56	MED28	000014F	2512435	2513464	-	0.653061	0.123384	0.188932	49	73.6327
maker-falcon_000016F-augustus-gene-4.97	RANBP9	000016F	472956	475860	-	0.598901	0.123325	0.205918	182	70.6044
maker-falcon_000006F-snap-gene-31.8	PDCD10	000006F	3163843	3165410	+	0.677778	0.123319	0.181946	90	74.2222
maker-falcon_000008F-snap-gene-0.55	GUK1	000008F	9334	15074	+	0.628931	0.123241	0.195953	318	75.9308
augustus_masked-falcon_000001F-processed-gene-22.25	CHMP5	000001F	2254465	2255881	-	0.571429	0.123235	0.215662	70	72.6857
maker-falcon_000012F-augustus-gene-16.145	SRRD	000012F	1603342	1604654	-	0.6875	0.123214	0.179221	64	78.5469
maker-falcon_000016F-augustus-gene-1.51	FEZF1	000016F	185465	186731	-	0.54878	0.123143	0.224393	82	62.0488
maker-falcon_000026F-augustus-gene-6.60	RPLP2	000026F	601879	603885	-	0.511628	0.123086	0.240576	86	71.6395
maker-falcon_000020F-snap-gene-20.78		000020F	2013005	2013784	+	0.65625	0.123062	0.187523	32	71.375
maker-falcon_000061F-augustus-gene-4.116	TGS1	000061F	401116	406259	-	0.46988	0.123029	0.261832	166	61.9458
maker-falcon_000019F-augustus-gene-24.98	PSMD13	000019F	2402238	2403876	-	0.578947	0.12296	0.212385	76	70.6184
maker-falcon_000024F-augustus-gene-16.47		000024F	1685882	1688522	+	0.59292	0.122943	0.207351	113	72.7257
maker-falcon_000005F-augustus-gene-39.25	SSSCA1	000005F	3909548	3910831	+	0.635135	0.122806	0.193355	74	84.473
augustus_masked-falcon_000000F-processed-gene-71.40	UBE2T	000000F	7108550	7109639	-	0.555556	0.122788	0.221018	54	71.2963
maker-falcon_000006F-augustus-gene-13.39		000006F	1383262	1385680	+	0.522727	0.122736	0.234799	44	42.5227
snap_masked-falcon_000013F-processed-gene-4.87	SERHL2	000013F	395974	397292	-	0.638298	0.122678	0.192196	94	70.3617
maker-falcon_000005F-snap-gene-35.12	CCDC167	000005F	3523387	3524312	+	0.541667	0.122641	0.226414	48	63.8125
maker-falcon_000027F-augustus-gene-0.61	C1GALT1	000027F	31699	33764	-	0.385621	0.122629	0.318003	153	40.7255
augustus_masked-falcon_000000F-processed-gene-47.28	DHRS4	000000F	4735247	4737417	-	0.576087	0.122608	0.212829	92	80.8478
maker-falcon_000000F-augustus-gene-44.88	TXNDC9	000000F	4420250	4421832	-	0.710145	0.122589	0.172625	69	82.5362
maker-falcon_000015F-augustus-gene-24.65	TATDN1	000015F	2476622	2478863	-	0.626761	0.122572	0.195564	142	69.6479
augustus_masked-falcon_000000F-processed-gene-11.33	RPL32	000000F	1081026	1082106	+	0.606061	0.122408	0.201973	66	73.9697
maker-falcon_000009F-augustus-gene-0.107	THG1L	000009F	48443	50235	+	0.625	0.122391	0.195826	120	68.8667
maker-falcon_000028F-augustus-gene-13.120	ALG10	000028F	1348277	1352778	-	0.67027	0.122383	0.182587	185	77.8108
maker-falcon_000028F-augustus-gene-13.120	ALG10	000028F	1348283	1352778	-	0.67027	0.122383	0.182587	185	77.8108
maker-falcon_000046F-augustus-gene-5.15	PTPN14	000046F	529515	534662	-	0.275862	0.12233	0.443447	29	29.7586
maker-falcon_000031F-snap-gene-6.90		000031F	618084	621008	-	0.371429	0.122324	0.329333	35	38.3429
maker-falcon_000015F-augustus-gene-22.106	B4GALT7	000015F	2274754	2277062	-	0.611111	0.122305	0.200136	90	85.4222
maker-falcon_000058F-augustus-gene-4.112	ASF1A	000058F	410610	411332	+	0.5625	0.122284	0.217394	32	72.25
maker-falcon_000012F-augustus-gene-26.83	C1ORF198	000012F	2644983	2645646	+	0.6	0.122268	0.20378	30	73.3667
snap_masked-falcon_000007F-processed-gene-31.32		000007F	3275005	3276206	-	1	0.122222	0.122222	3	12.6667
maker-falcon_000011F-snap-gene-28.138		000011F	2899968	2901340	-	0.608696	0.122092	0.200579	92	79.1304
maker-falcon_000015F-augustus-gene-25.64	TBCC	000015F	2505543	2511391	+	0.559006	0.12209	0.218405	161	76.677
maker-falcon_000018F-snap-gene-14.40		000018F	1447391	1448624	-	0.671429	0.121961	0.181644	70	77.4857
maker-falcon_000011F-augustus-gene-17.44		000011F	1696906	1698624	-	0.563636	0.12194	0.216346	110	63.6636
maker-falcon_000015F-augustus-gene-19.1	MED30	000015F	1897067	1898475	+	0.6875	0.121939	0.177366	48	79.125
maker-falcon_000019F-snap-gene-11.71		000019F	1176561	1178260	-	0.646465	0.121841	0.188473	99	79.8889
maker-falcon_000038F-augustus-gene-8.133	RNF11	000038F	926542	928854	+	0.579208	0.121789	0.210269	202	76.7277
maker-falcon_000058F-snap-gene-1.30		000058F	116503	118260	-	0.552083	0.121722	0.220478	96	66.3438
maker-falcon_000006F-snap-gene-26.2		000006F	2629625	2630790	+	0.709677	0.121587	0.171327	62	79.629
maker-falcon_000016F-snap-gene-4.58	CPNE8	000016F	454986	457518	+	0.628743	0.121561	0.193339	167	74.5629
maker-falcon_000014F-augustus-gene-21.32	VPS37B	000014F	2104883	2112802	-	0.616883	0.121518	0.196987	462	80.4437
maker-falcon_000000F-augustus-gene-68.79		000000F	6849170	6850473	+	0.552632	0.121513	0.21988	38	74.8947
maker-falcon_000009F-augustus-gene-15.41	KHDC4	000009F	1540403	1541967	+	0.548387	0.121499	0.221558	62	62.0968
maker-falcon_000031F-augustus-gene-5.62	GBA	000031F	535049	539574	+	0.570796	0.121479	0.212824	226	65.7124
maker-falcon_000022F-augustus-gene-20.80	SPAG7	000022F	2043080	2044951	+	0.728155	0.121405	0.16673	103	84.3107
maker-falcon_000000F-snap-gene-58.57		000000F	5845005	5846005	+	0.636364	0.121375	0.190732	33	82.8485
maker-falcon_000019F-snap-gene-6.51		000019F	599675	600287	-	1	0.121212	0.121212	1	33
snap_masked-falcon_000005F-processed-gene-21.53	KLHDC3	000005F	2169011	2172851	+	0.599138	0.121195	0.202282	232	70.3879
maker-falcon_000000F-augustus-gene-38.15	PIGB	000000F	3865115	3868409	-	0.657534	0.12119	0.184309	146	81.0548
maker-falcon_000059F-augustus-gene-0.54	FAM50A	000059F	87678	90378	+	0.59375	0.121187	0.204105	128	88.8047
maker-falcon_000024F-augustus-gene-14.104	ZBTB14	000024F	1438748	1441085	+	0.668478	0.121152	0.181236	184	73.3261
maker-falcon_000016F-augustus-gene-17.23	SERHL2	000016F	1788910	1790372	+	0.583333	0.121122	0.207637	96	68.6458
maker-falcon_000010F-augustus-gene-6.50	POLR3D	000010F	636395	638700	+	0.608333	0.120963	0.198844	120	78.6583
maker-falcon_000016F-augustus-gene-21.28		000016F	2174831	2176191	+	0.535714	0.120821	0.225533	56	74.0536
maker-falcon_000023F-augustus-gene-16.68		000023F	1617361	1620544	-	0.646707	0.120766	0.18674	167	64.1737
maker-falcon_000018F-augustus-gene-20.127		000018F	2072969	2074947	-	0.633929	0.120581	0.190213	112	67.1786
maker-falcon_000000F-snap-gene-43.68	SERHL2	000000F	4309381	4311083	-	0.646341	0.120554	0.186518	82	74.0122
maker-falcon_000022F-snap-gene-3.38		000022F	312112	313822	+	0.724138	0.120531	0.166448	58	70.6897
maker-falcon_000032F-augustus-gene-3.79	SCO1	000032F	300691	305459	+	0.531915	0.120441	0.226429	94	75.8936
maker-falcon_000022F-augustus-gene-13.106	SDF2	000022F	1295234	1297132	+	0.663043	0.12043	0.181633	92	77.5109
maker-falcon_000046F-augustus-gene-1.49	DNAJC1	000046F	99970	103105	+	0.615741	0.120429	0.195584	216	77.8935
snap_masked-falcon_000006F-processed-gene-24.92		000006F	2411951	2414333	-	0.428571	0.120429	0.281001	91	37.1648
maker-falcon_000001F-snap-gene-15.33	STRADA	000001F	1541947	1543624	-	0.602041	0.120291	0.199805	98	72.9592
maker-falcon_000001F-snap-gene-30.84		000001F	3025317	3026281	-	0.62069	0.120253	0.193741	29	62.3448
maker-falcon_000023F-augustus-gene-11.52	SAT1	000023F	1155073	1158023	+	0.609272	0.120238	0.197348	151	72.2649
maker-falcon_000014F-augustus-gene-1.37	VBP1	000014F	131239	132072	-	0.6875	0.120183	0.174811	32	77.5312
genemark-falcon_000012F-processed-gene-26.53	RTF1	000012F	2617761	2620522	+	0.616766	0.120162	0.194826	167	79.0539
maker-falcon_000048F-snap-gene-3.35		000048F	312485	314628	-	0.913043	0.120149	0.131592	23	126.826
genemark-falcon_000018F-processed-gene-13.35		000018F	1294875	1296023	+	0.761905	0.120105	0.157638	42	83.3333
maker-falcon_000014F-augustus-gene-0.18	EIF2S1	000014F	22139	23733	+	0.645833	0.120086	0.18594	96	73.9062
maker-falcon_000008F-snap-gene-29.68		000008F	2976220	2977018	-	0.705882	0.120051	0.170072	51	75.549
maker-falcon_000046F-augustus-gene-3.30	MRGBP	000046F	315209	316290	-	0.5875	0.119988	0.204234	80	90.65
maker-falcon_000011F-augustus-gene-5.90	BLOC1S5	000011F	538409	540210	+	0.602041	0.119967	0.199267	98	71.8469
maker-falcon_000024F-augustus-gene-19.38	PRDX6	000024F	1907466	1910136	-	0.640351	0.119925	0.18728	114	80.4561
genemark-falcon_000015F-processed-gene-10.42		000015F	1075803	1076325	+	0.5	0.119855	0.23971	16	78.1875
maker-falcon_000018F-snap-gene-10.21		000018F	1050783	1052166	-	0.840909	0.1198	0.142465	44	113.682
maker-falcon_000023F-augustus-gene-8.54		000023F	842474	844074	+	0.5	0.119709	0.239419	56	70.4643
maker-falcon_000001F-augustus-gene-13.50	MRPS9	000001F	1334317	1335706	-	0.333333	0.119548	0.358644	42	33.5238
maker-falcon_000001F-augustus-gene-13.50	MRPS9	000001F	1334800	1336772	-	0.333333	0.119548	0.358644	42	33.8333
maker-falcon_000014F-snap-gene-20.46	TRMT5	000014F	1997047	1998968	-	0.671756	0.119527	0.177933	131	69.2595
maker-falcon_000015F-augustus-gene-14.19	FUT10	000015F	1412767	1414973	-	0.61039	0.119525	0.195818	154	72.5714
maker-falcon_000061F-snap-gene-2.93		000061F	270255	271092	-	1	0.119485	0.119485	2	16.5
maker-falcon_000012F-augustus-gene-28.122	DUS4L	000012F	2850422	2852227	-	0.583333	0.119475	0.204815	72	78.5139
maker-falcon_000062F-augustus-gene-1.53	LSG1	000062F	125387	128444	-	0.682353	0.119471	0.175087	170	77.9412
genemark-falcon_000031F-processed-gene-12.70	NEURL2	000031F	1312748	1313520	-	0.5	0.119449	0.238898	16	75.6875
maker-falcon_000008F-augustus-gene-9.31		000008F	936880	940200	+	0.538462	0.119411	0.221763	26	42
maker-falcon_000058F-snap-gene-3.102	RAP1B	000058F	296723	298219	-	0.577465	0.119386	0.206742	71	74.662
maker-falcon_000000F-augustus-gene-52.54	DNAJC12	000000F	5252912	5256158	-	0.65	0.119386	0.183671	40	66.55
maker-falcon_000008F-snap-gene-16.51	CCNH	000008F	1650558	1652313	+	0.587719	0.119361	0.203091	114	82.3421
maker-falcon_000008F-snap-gene-16.51	CCNH	000008F	1650558	1652321	+	0.587719	0.119361	0.203091	114	82.3421
maker-falcon_000000F-augustus-gene-7.3	MSRB3	000000F	729558	733378	+	0.637615	0.119156	0.186877	218	71.8211
maker-falcon_000061F-augustus-gene-2.19	MRPS10	000061F	198217	200813	+	0.597403	0.119131	0.199415	154	69.7922
maker-falcon_000005F-augustus-gene-29.123	QTRT1	000005F	2964088	2967240	+	0.542254	0.119087	0.219616	142	70.7676
genemark-falcon_000012F-processed-gene-16.50	ZBED4	000012F	1642730	1646630	+	0.631818	0.119012	0.188364	220	76.5318
maker-falcon_000012F-snap-gene-7.67	TADA1	000012F	750763	751655	-	0.72549	0.119004	0.164033	51	53.902
snap_masked-falcon_000016F-processed-gene-9.12		000016F	919549	919883	-	0.605263	0.118951	0.196528	38	57.8684
maker-falcon_000008F-snap-gene-27.65	SLC25A11	000008F	2716236	2717665	-	0.609375	0.118904	0.195125	64	71.875
genemark-falcon_000001F-processed-gene-4.12	FECH	000001F	440803	442458	-	0.632353	0.118868	0.187978	136	70.0588
maker-falcon_000003F-augustus-gene-41.42	C16ORF72	000003F	4104562	4105895	-	0.558824	0.11885	0.212678	102	62.6961
maker-falcon_000026F-augustus-gene-4.3	GPAT4	000026F	434974	438356	+	0.586735	0.118803	0.202481	196	76.4388
maker-falcon_000016F-augustus-gene-2.74	SPATA2	000016F	209216	210930	-	0.573171	0.118795	0.20726	82	69.1951
maker-falcon_000000F-augustus-gene-7.3	MSRB3	000000F	729555	733381	+	0.639269	0.118775	0.185798	219	71.621
maker-falcon_000006F-augustus-gene-30.151	SHCBP1	000006F	2995284	2997451	-	0.627451	0.118683	0.189151	102	77.4706
maker-falcon_000004F-augustus-gene-23.100	NAXD	000004F	2378735	2380087	+	0.521739	0.118601	0.227318	46	88.7174
maker-falcon_000010F-augustus-gene-26.56	NISCH	000010F	2678951	2684501	-	0.593284	0.118525	0.199778	268	72.8396
maker-falcon_000010F-augustus-gene-26.56	NISCH	000010F	2678954	2684501	-	0.593284	0.118525	0.199778	268	72.8396
maker-falcon_000005F-augustus-gene-35.45		000005F	3568566	3569404	+	0.630435	0.118455	0.187895	46	75.2826
snap_masked-falcon_000009F-processed-gene-11.81	MRPS26	000009F	1167851	1168841	-	0.75	0.118426	0.157901	56	69.3571
maker-falcon_000016F-snap-gene-18.75		000016F	1893543	1894049	+	0.575758	0.118303	0.205473	33	73.1515
maker-falcon_000086F-augustus-gene-1.74		000086F	92602	96789	+	0.585	0.11828	0.202187	200	75.545
maker-falcon_000042F-snap-gene-5.85		000042F	594150	595404	-	0.5625	0.118273	0.210263	32	68.1562
maker-falcon_000009F-snap-gene-4.64		000009F	405959	406849	-	0.54	0.118175	0.218843	50	73.14
maker-falcon_000003F-snap-gene-35.67		000003F	3498793	3501477	+	0.696429	0.118158	0.169663	168	85.4405
maker-falcon_000004F-augustus-gene-2.67	HYPK	000004F	218299	219260	+	0.604167	0.118134	0.195532	48	85.375
maker-falcon_000015F-augustus-gene-10.117	FGD1	000015F	1089947	1092282	+	0.570423	0.117976	0.206821	142	82.9789
maker-falcon_000016F-augustus-gene-8.58	PDCD5	000016F	792999	794012	+	0.607143	0.117929	0.194236	56	83.0714
maker-falcon_000004F-snap-gene-2.95		000004F	205747	207580	-	0.58	0.117901	0.203277	100	75.57
maker-falcon_000038F-augustus-gene-8.129	RNF225	000038F	882009	888137	+	0.647059	0.11754	0.181653	340	77.3912
maker-falcon_000038F-augustus-gene-8.129		000038F	882009	888137	+	0.647059	0.11754	0.181653	340	77.3912
maker-falcon_000003F-snap-gene-37.8		000003F	3761848	3762658	+	0.65625	0.117517	0.179074	32	77.0625
maker-falcon_000004F-augustus-gene-16.83		000004F	1616983	1620048	+	0.503497	0.117515	0.233399	143	64.6713
maker-falcon_000035F-augustus-gene-1.96	LMAN2	000035F	174072	175815	-	0.59596	0.117502	0.197164	99	70.1616
augustus_masked-falcon_000004F-processed-gene-38.29	SUMO1	000004F	3846560	3848748	-	0.645669	0.117445	0.181897	127	87.4882
maker-falcon_000008F-snap-gene-16.51	CCNH	000008F	1650558	1652370	+	0.586207	0.117444	0.200346	116	81.8621
maker-falcon_000011F-augustus-gene-12.63	VKORC1L1	000011F	1255626	1257643	+	0.670732	0.117355	0.174966	82	87.8659
maker-falcon_000000F-augustus-gene-29.45	ISCA2	000000F	2900262	2900742	-	0.785714	0.117336	0.149337	28	64.9286
maker-falcon_000003F-snap-gene-42.154		000003F	4379544	4380270	-	0.421053	0.117274	0.278527	38	32.5526
maker-falcon_000002F-augustus-gene-16.66	CHIT1	000002F	1684595	1691851	-	0.61678	0.117273	0.190138	441	68.6145
maker-falcon_000010F-augustus-gene-18.52	PHF10	000010F	1835258	1837980	-	0.654545	0.117258	0.179145	220	68.5091
maker-falcon_000047F-augustus-gene-6.36	SNAPC1	000047F	715803	717681	-	0.677419	0.117219	0.173038	62	77.3387
maker-falcon_000009F-augustus-gene-15.42		000009F	1558672	1559581	+	0.633333	0.117213	0.185073	30	73.8
maker-falcon_000028F-augustus-gene-5.51		000028F	552284	554163	-	0.6	0.117188	0.195314	30	60.7333
maker-falcon_000047F-snap-gene-4.94		000047F	476059	476936	-	0.5625	0.117153	0.208273	48	78.3125
maker-falcon_000003F-snap-gene-29.29		000003F	2945150	2947728	+	0.386364	0.117091	0.303059	132	50.3485
maker-falcon_000059F-snap-gene-3.60		000059F	352080	354169	-	0.706897	0.117088	0.165637	58	63.6897
maker-falcon_000076F-augustus-gene-2.104		000076F	211418	213426	+	0.666667	0.117067	0.1756	108	81.8704
maker-falcon_000012F-augustus-gene-18.60	FOXRED1	000012F	1800925	1803770	+	0.633803	0.117054	0.184685	142	82.8028
maker-falcon_000016F-augustus-gene-23.147	TRAM1	000016F	2324824	2327120	-	0.565789	0.117008	0.206805	152	73.5592
maker-falcon_000026F-snap-gene-2.115	DNAJC9	000026F	219294	223051	-	0.661765	0.116995	0.176792	68	85.9559
augustus_masked-falcon_000004F-processed-gene-26.75	PSMD14	000004F	2629171	2632011	+	0.668478	0.116903	0.174879	184	76.3804
maker-falcon_000000F-augustus-gene-5.27	ERI1	000000F	506477	509086	+	0.678571	0.116788	0.172108	140	73.5786
maker-falcon_000015F-augustus-gene-11.18	SEC61B	000015F	1108371	1109312	-	0.711538	0.116735	0.16406	52	69.9038
maker-falcon_000031F-augustus-gene-1.87	ACP2	000031F	152406	157260	-	0.59	0.116703	0.197802	300	79.1733
maker-falcon_000012F-augustus-gene-16.146	ITPA	000012F	1607707	1610002	-	0.597701	0.116678	0.195212	87	73.8391
maker-falcon_000001F-snap-gene-38.14	UPF3A	000001F	3822100	3824468	-	0.552846	0.116678	0.21105	123	80.4553
maker-falcon_000018F-snap-gene-5.89	RPL13A	000018F	477754	482366	+	0.626374	0.116603	0.186155	273	87.0916
maker-falcon_000088F-snap-gene-0.75		000088F	85936	88155	-	0.615385	0.116494	0.189302	26	97.8462
maker-falcon_000042F-augustus-gene-7.143	GPR107	000042F	694051	697607	+	0.604762	0.116493	0.192627	210	75.1762
maker-falcon_000000F-augustus-gene-46.57	GINS3	000000F	4597449	4599284	-	0.709302	0.11641	0.16412	86	83.6395
maker-falcon_000108F-snap-gene-0.1		000108F	33986	34799	+	0.6	0.116367	0.193944	15	148.867
maker-falcon_000000F-augustus-gene-9.98	UBE2L3	000000F	940697	941833	-	0.603448	0.1163	0.192726	58	67.3448
genemark-falcon_000003F-processed-gene-27.76		000003F	2742065	2743201	+	0.520833	0.116285	0.223267	48	78.9167
maker-falcon_000004F-augustus-gene-37.91	ZDHHC16	000004F	3747856	3749363	+	0.691176	0.116189	0.168104	68	74.1176
maker-falcon_000005F-snap-gene-29.108	TMEM214	000005F	2937161	2943115	-	0.661137	0.116182	0.17573	422	72.2204
maker-falcon_000011F-augustus-gene-25.92	TTI2	000011F	2501872	2504173	-	0.555556	0.116134	0.20904	90	85.3333
maker-falcon_000010F-augustus-gene-24.62	ECHDC2	000010F	2482949	2485764	+	0.575342	0.116042	0.201692	146	72.9178
maker-falcon_000008F-augustus-gene-3.68	SLBP	000008F	331055	332462	+	0.55	0.115961	0.210838	60	82.9333
maker-falcon_000009F-snap-gene-25.58	PDAP1	000009F	2567866	2568896	-	0.75	0.115938	0.154584	56	78.0357
maker-falcon_000016F-augustus-gene-18.99	COX17	000016F	1793336	1794602	-	0.606557	0.115932	0.191132	61	86.1311
maker-falcon_000088F-snap-gene-0.75		000088F	85936	88238	-	0.62963	0.115883	0.184049	27	94.5926
maker-falcon_000001F-snap-gene-2.18	SGCB	000001F	241047	242248	-	0.676471	0.11583	0.171226	68	66.7353
maker-falcon_000024F-augustus-gene-3.60	BORA	000024F	323216	325147	-	0.626866	0.115804	0.184735	67	68.4627
maker-falcon_000058F-augustus-gene-1.73	KAT8	000058F	153279	156560	+	0.607955	0.115746	0.190386	176	79.9943
genemark-falcon_000011F-processed-gene-6.15	ABHD13	000011F	647064	649145	+	0.645833	0.11573	0.179196	96	76.1042
maker-falcon_000038F-augustus-gene-2.117	MED8	000038F	193046	194565	+	0.6375	0.11567	0.181444	80	75.725
maker-falcon_000042F-augustus-gene-7.162	NME1	000042F	827638	830068	-	0.611111	0.115643	0.189233	144	71.8958
maker-falcon_000010F-augustus-gene-8.56	NPC2	000010F	811216	815857	-	0.64455	0.115637	0.179407	211	80.3981
maker-falcon_000010F-augustus-gene-8.56	IFI30	000010F	811216	815857	-	0.64455	0.115637	0.179407	211	80.3981
maker-falcon_000008F-snap-gene-1.11	SEH1L	000008F	163880	177176	+	0.605536	0.115636	0.190964	289	127.934
maker-falcon_000001F-augustus-gene-8.27	DDRGK1	000001F	819047	820886	+	0.6875	0.115599	0.168144	80	89.8625
maker-falcon_000001F-augustus-gene-30.18	DGKE	000001F	3032196	3034104	-	0.594203	0.115568	0.194492	138	74.1884
maker-falcon_000006F-augustus-gene-31.59	OGG1	000006F	3172787	3174327	+	0.587719	0.115546	0.196601	114	73.2982
maker-falcon_000018F-snap-gene-20.85		000018F	2062603	2063773	+	0.5875	0.115539	0.196662	80	86.1875
maker-falcon_000017F-augustus-gene-19.61	SF3B4	000017F	1919046	1924183	+	0.588235	0.11552	0.196385	204	73.1471
maker-falcon_000000F-augustus-gene-72.68	SMARCB1	000000F	7227407	7229091	-	0.612903	0.115334	0.188176	93	77.5699
maker-falcon_000020F-snap-gene-18.40	SEPHS1	000020F	1814070	1816497	+	0.616883	0.115279	0.186873	154	74.6364
snap_masked-falcon_000035F-processed-gene-2.9		000035F	209664	211930	-	0.547945	0.115212	0.210262	73	69.726
maker-falcon_000003F-augustus-gene-27.105	C12ORF4	000003F	2736675	2738357	-	0.566176	0.115165	0.203408	136	65.8162
maker-falcon_000058F-augustus-gene-4.115	CWF19L1	000058F	419874	421192	+	0.655172	0.115111	0.175695	58	73.1207
maker-falcon_000013F-snap-gene-15.72		000013F	1537190	1539361	-	0.65	0.115021	0.176955	120	67.675
maker-falcon_000005F-augustus-gene-20.64		000005F	2019003	2021007	+	0.671642	0.114998	0.17122	67	72.0299
maker-falcon_000016F-augustus-gene-1.41		000016F	181696	185396	+	0.58	0.11494	0.198172	200	79.97
maker-falcon_000000F-snap-gene-20.15		000000F	2025569	2026207	+	0.6875	0.114931	0.167173	32	82
genemark-falcon_000000F-processed-gene-11.28	PEPD	000000F	1167134	1173507	-	0.430556	0.114927	0.266928	72	49.9167
maker-falcon_000014F-augustus-gene-13.48	ELOA	000014F	1306086	1308109	+	0.616667	0.114908	0.186337	120	76.3083
maker-falcon_000002F-augustus-gene-3.35	RCHY1	000002F	303392	305382	-	0.651685	0.114845	0.176228	89	81.809
maker-falcon_000028F-snap-gene-7.58		000028F	709931	711032	-	0.882353	0.114835	0.130146	34	138.971
maker-falcon_000000F-snap-gene-39.9	KIAA1143	000000F	3913887	3915097	+	0.7	0.114795	0.163992	50	90.5
maker-falcon_000008F-augustus-gene-25.41	POLR1C	000008F	2529708	2531498	-	0.706897	0.114726	0.162295	116	71.2155
maker-falcon_000020F-augustus-gene-13.103	MON2	000020F	1330790	1332533	+	0.302326	0.114694	0.379372	43	33.5581
maker-falcon_000032F-augustus-gene-2.42		000032F	229337	232840	-	0.454545	0.114656	0.252244	33	57.6061
maker-falcon_000000F-augustus-gene-44.80	SMYD3	000000F	4418725	4424016	+	0.62069	0.114649	0.184713	290	76.1069
maker-falcon_000000F-augustus-gene-44.80	WBP11	000000F	4418725	4424016	+	0.62069	0.114649	0.184713	290	76.1069
maker-falcon_000018F-augustus-gene-6.33	ROGDI	000018F	627344	628745	-	0.642857	0.114642	0.178331	70	79.5429
maker-falcon_000008F-augustus-gene-9.31		000008F	936853	940200	+	0.571429	0.114641	0.200621	28	40.3571
maker-falcon_000017F-augustus-gene-22.35	UBE2A	000017F	2226643	2228041	+	0.573529	0.114598	0.199812	68	80.1765
augustus_masked-falcon_000049F-processed-gene-5.11		000049F	683154	685410	+	0.75	0.114583	0.152778	4	16.75
maker-falcon_000010F-augustus-gene-8.56	NPC2	000010F	811216	815872	-	0.638498	0.114551	0.179407	213	80.4131
maker-falcon_000010F-augustus-gene-8.56	IFI30	000010F	811216	815872	-	0.638498	0.114551	0.179407	213	80.4131
snap_masked-falcon_000000F-processed-gene-81.2		000000F	8120645	8122615	+	0.685185	0.1145	0.167108	54	77.5185
maker-falcon_000003F-snap-gene-29.29		000003F	2942544	2946362	+	0.539568	0.114498	0.212204	139	69.0576
maker-falcon_000011F-snap-gene-10.31	ISOC1	000011F	1014161	1019684	+	0.65625	0.114484	0.174451	288	72.5104
maker-falcon_000020F-augustus-gene-13.105	ARPC1A	000020F	1348595	1350773	+	0.5	0.114299	0.228597	128	69.1953
maker-falcon_000001F-augustus-gene-64.34	CCDC6	000001F	6437031	6440320	-	0.631841	0.11419	0.180726	201	79.9453
maker-falcon_000003F-augustus-gene-41.38	EME1	000003F	4082456	4085761	-	0.588889	0.114182	0.193894	180	72.7889
maker-falcon_000020F-snap-gene-13.71		000020F	1320354	1321139	+	0.611111	0.114134	0.186766	18	73.1111
maker-falcon_000001F-augustus-gene-40.81	NCL	000001F	4062161	4063220	+	0.515625	0.114108	0.221299	64	77.2344
maker-falcon_000004F-augustus-gene-25.65	NAA60	000004F	2548827	2550859	+	0.586777	0.11404	0.194351	121	75.8843
maker-falcon_000006F-augustus-gene-33.69	STMN4	000006F	3355387	3358571	+	0.590244	0.114032	0.193194	205	82.3415
maker-falcon_000015F-augustus-gene-5.43	PRMT1	000015F	572147	574726	+	0.556452	0.114002	0.204872	124	73.0403
maker-falcon_000015F-snap-gene-13.65		000015F	1372683	1375474	+	0.607692	0.113883	0.187402	130	76.3154
augustus_masked-falcon_000012F-processed-gene-21.57	METTL23	000012F	2117591	2119390	+	0.586538	0.113859	0.194121	104	68.7212
maker-falcon_000035F-augustus-gene-4.104	MRPS30	000035F	410709	412719	-	0.583333	0.11374	0.194984	96	70.0625
maker-falcon_000042F-augustus-gene-3.108	NCBP3	000042F	373973	376176	-	0.633333	0.113739	0.179588	150	73.5867
maker-falcon_000031F-augustus-gene-8.99	TM2D1	000031F	879403	880821	+	0.533333	0.11365	0.213094	60	72.5833
maker-falcon_000011F-snap-gene-7.135		000011F	788309	793344	-	0.294118	0.113616	0.386295	17	41.4706
maker-falcon_000011F-snap-gene-7.135		000011F	788321	793344	-	0.294118	0.113616	0.386295	17	41.4706
maker-falcon_000000F-augustus-gene-83.95	BRIX1	000000F	8353960	8355442	+	0.588235	0.113601	0.193121	68	92.2941
augustus_masked-falcon_000016F-processed-gene-15.21	UBE2G1	000016F	1534099	1537877	+	0.606481	0.11356	0.187244	216	77.0556
maker-falcon_000048F-snap-gene-4.22		000048F	465629	467252	-	0.35	0.113556	0.324447	60	37.7667
maker-falcon_000038F-snap-gene-8.74	THAP7	000038F	836554	837635	-	0.75	0.113549	0.151399	16	124.562
maker-falcon_000002F-augustus-gene-43.27	VAMP7	000002F	4313197	4315644	+	0.58871	0.113425	0.192667	124	80.379
maker-falcon_000005F-augustus-gene-23.86	ASNA1	000005F	2346790	2348803	-	0.627273	0.11341	0.180798	110	72.5091
maker-falcon_000015F-augustus-gene-13.39		000015F	1344447	1346736	+	0.581395	0.113397	0.195043	86	89.186
maker-falcon_000015F-augustus-gene-13.39		000015F	1344432	1346736	+	0.581395	0.113397	0.195043	86	89.186
maker-falcon_000036F-snap-gene-8.109	PFDN4	000036F	850882	852688	+	0.607692	0.113374	0.186565	130	75.3846
maker-falcon_000000F-augustus-gene-80.46	ZZZ3	000000F	8075108	8077398	-	0.677778	0.113355	0.167245	90	82.0667
maker-falcon_000001F-snap-gene-16.52	CRBN	000001F	1632313	1634142	+	0.610169	0.113338	0.185748	118	69.7712
maker-falcon_000003F-augustus-gene-33.57	AK3	000003F	3346554	3347312	-	0.634615	0.113288	0.178515	52	71.7308
snap_masked-falcon_000115F-processed-gene-0.99	PTGES3	000115F	33852	35140	-	0.63964	0.113282	0.177103	111	82.6937
maker-falcon_000011F-augustus-gene-28.167	NCBP2	000011F	2940061	2942383	+	0.558333	0.113262	0.202857	120	74.1833
maker-falcon_000016F-augustus-gene-8.63	RNPC3	000016F	831278	832766	+	0.53125	0.113237	0.213152	64	79.9531
maker-falcon_000015F-augustus-gene-18.3		000015F	1830573	1831987	+	0.606061	0.113222	0.186816	66	82.4697
maker-falcon_000076F-augustus-gene-2.104		000076F	211340	213426	+	0.669643	0.113187	0.169026	112	82.0625
maker-falcon_000013F-snap-gene-27.30		000013F	2706635	2707961	+	0.630435	0.113105	0.179409	46	83.2826
maker-falcon_000076F-augustus-gene-2.124	MFAP1	000076F	275019	277021	-	0.597015	0.113035	0.189334	134	81.5149
genemark-falcon_000000F-processed-gene-67.46	TMEM134	000000F	6696812	6698448	-	0.650602	0.112868	0.173483	83	70.4458
maker-falcon_000024F-augustus-gene-19.38	PRDX6	000024F	1907466	1910359	-	0.655738	0.112856	0.172106	122	81.0656
maker-falcon_000011F-augustus-gene-5.83		000011F	481967	483499	+	0.691176	0.112849	0.163271	68	79.5
maker-falcon_000003F-augustus-gene-14.85	RAC1	000003F	1430078	1432486	-	0.572581	0.11283	0.197056	124	81.7903
maker-falcon_000003F-augustus-gene-14.71		000003F	1421560	1427547	+	0.438017	0.112824	0.257579	121	53.4132
maker-falcon_000003F-augustus-gene-14.71		000003F	1421808	1427547	+	0.438017	0.112824	0.257579	121	53.4132
maker-falcon_000001F-augustus-gene-0.85	NUP155	000001F	61	1552	-	0.480769	0.112824	0.234673	52	29.0192
maker-falcon_000006F-augustus-gene-17.63		000006F	1790698	1791912	-	0.894737	0.11282	0.126093	19	140.368
maker-falcon_000009F-snap-gene-23.33		000009F	2353264	2355925	+	0.544643	0.112806	0.207119	112	79.2589
maker-falcon_000000F-augustus-gene-78.34	TIMM9	000000F	7812797	7814167	-	0.622222	0.112781	0.181255	90	82.3333
maker-falcon_000011F-augustus-gene-3.104	RPL11	000011F	326417	328069	-	0.570175	0.112745	0.197737	114	72.2982
maker-falcon_000031F-snap-gene-0.64		000031F	36898	37592	-	0.5	0.112612	0.225224	20	39.1
genemark-falcon_000036F-processed-gene-1.43	RNF113A	000036F	98338	99748	-	0.634328	0.112575	0.177471	134	72.7836
maker-falcon_000002F-augustus-gene-16.66	AADAT	000002F	1684368	1691851	-	0.62203	0.112475	0.180819	463	68.0454
maker-falcon_000002F-augustus-gene-16.66	CHIT1	000002F	1684368	1691851	-	0.62203	0.112475	0.180819	463	68.0454
maker-falcon_000093F-snap-gene-0.112		000093F	6422	9000	-	0.545455	0.112401	0.206068	33	91.3939
maker-falcon_000004F-augustus-gene-21.32	HARS	000004F	2111687	2114047	+	0.60119	0.112367	0.186907	168	76.8512
maker-falcon_000000F-snap-gene-7.60		000000F	742426	744189	-	0.569892	0.112349	0.197141	93	69.3978
maker-falcon_000001F-augustus-gene-13.40	FUT4	000001F	1289216	1291397	+	0.459184	0.112273	0.244506	98	58.2449
augustus_masked-falcon_000000F-processed-gene-12.27	GTF2E2	000000F	1217601	1219359	-	0.6	0.112255	0.187091	120	77.925
maker-falcon_000024F-augustus-gene-14.111	OXNAD1	000024F	1379460	1380595	-	0.666667	0.112187	0.168281	60	80.6167
maker-falcon_000023F-augustus-gene-20.128	PRUNE1	000023F	2121745	2124264	+	0.630137	0.112185	0.178032	146	71.5205
snap_masked-falcon_000012F-processed-gene-13.131	CCDC124	000012F	1361011	1362083	+	0.52	0.112161	0.215694	50	86.84
maker-falcon_000046F-snap-gene-6.36	BRF1	000046F	628970	631811	-	0.448276	0.112136	0.250149	87	65.4483
snap_masked-falcon_000022F-processed-gene-17.1		000022F	1662257	1663919	-	0.700935	0.112015	0.159808	107	89.9907
maker-falcon_000003F-snap-gene-35.69		000003F	3533142	3535218	+	0.490741	0.111972	0.228168	108	68.3704
maker-falcon_000022F-augustus-gene-20.94		000022F	2050086	2053219	-	0.540146	0.111944	0.207247	137	75.7956
maker-falcon_000063F-snap-gene-1.20		000063F	117287	118748	-	0.561224	0.11194	0.199456	98	66.8571
genemark-falcon_000008F-processed-gene-19.63	HAUS4	000008F	1926129	1927245	-	0.480769	0.111926	0.232807	52	74.5385
maker-falcon_000003F-snap-gene-34.97		000003F	3405222	3405651	+	0.5	0.111904	0.223808	8	81.5
genemark-falcon_000006F-processed-gene-26.43	ASH2L	000006F	2604639	2610172	-	0.557143	0.111876	0.200803	350	73.4229
maker-falcon_000005F-augustus-gene-20.64		000005F	2018969	2021007	+	0.652174	0.111665	0.17122	69	72.0145
maker-falcon_000000F-augustus-gene-53.48	FAM122A	000000F	5337191	5339120	-	0.654412	0.111662	0.170629	136	74.0147
maker-falcon_000055F-augustus-gene-2.113	MSTO1	000055F	196791	199577	+	0.561404	0.111466	0.198549	114	73.8421
maker-falcon_000055F-augustus-gene-2.113	MSTO1	000055F	196791	199575	+	0.561404	0.111466	0.198549	114	73.8421
maker-falcon_000003F-snap-gene-32.85		000003F	3274482	3275556	-	0.833333	0.111456	0.133747	54	131.796
maker-falcon_000004F-snap-gene-14.34	PEX19	000004F	1447706	1449270	+	0.662162	0.111438	0.168293	74	75.6081
maker-falcon_000012F-snap-gene-9.25		000012F	932961	933770	+	0.62963	0.111432	0.176979	54	68.6111
maker-falcon_000002F-augustus-gene-43.32	DDX12P	000002F	4301930	4305835	-	0.719807	0.111387	0.154746	207	73.6087
maker-falcon_000019F-augustus-gene-3.65	TOP1	000019F	343356	348072	+	0.595238	0.111385	0.187126	252	82.7738
maker-falcon_000019F-augustus-gene-3.65	TOP1	000019F	343356	348069	+	0.595238	0.111385	0.187126	252	82.7738
genemark-falcon_000028F-processed-gene-11.46		000028F	1124741	1125473	+	0.564516	0.111336	0.197223	62	63.7742
maker-falcon_000020F-augustus-gene-12.73		000020F	1199502	1200745	-	0.511111	0.111314	0.217787	45	39.2667
maker-falcon_000000F-augustus-gene-58.78	COX7C	000000F	5796369	5797157	-	0.55	0.111242	0.202257	60	74.35
maker-falcon_000006F-snap-gene-26.2		000006F	2629536	2630790	+	0.742857	0.111205	0.1497	70	78.6857
maker-falcon_000011F-augustus-gene-7.143	LETMD1	000011F	738775	740251	+	0.648649	0.111202	0.171436	74	75.6351
maker-falcon_000035F-augustus-gene-1.93	FBXO42	000035F	138228	140711	-	0.6	0.111163	0.185272	115	71.7826
snap_masked-falcon_000006F-processed-gene-28.130		000006F	2799564	2800723	+	0.666667	0.111161	0.166741	48	77.1875
maker-falcon_000000F-augustus-gene-57.48	RB1CC1	000000F	5708874	5713692	+	0.616883	0.11111	0.180116	308	69.3701
maker-falcon_000000F-augustus-gene-57.48	RB1CC1	000000F	5708874	5713693	+	0.616883	0.11111	0.180116	308	69.3701
genemark-falcon_000049F-processed-gene-5.99	UTP23	000049F	649632	651488	-	0.641509	0.110997	0.173025	106	83.4151
augustus_masked-falcon_000000F-processed-gene-44.74	FDXR	000000F	4485801	4491215	-	0.634981	0.110979	0.174776	263	75.4106
genemark-falcon_000000F-processed-gene-1.42	LRRC29	000000F	176865	178603	-	0.509615	0.110963	0.217739	104	67.0769
genemark-falcon_000002F-processed-gene-32.132		000002F	3280043	3281615	-	0.384615	0.110945	0.288457	26	24.1923
maker-falcon_000018F-augustus-gene-13.73	MYH11	000018F	1342636	1345466	+	0.573991	0.110801	0.193035	223	81.5336
maker-falcon_000011F-augustus-gene-14.35	SSR4	000011F	1450780	1452009	-	0.678571	0.110741	0.163198	56	85.4643
maker-falcon_000034F-augustus-gene-11.111	TSFM	000034F	1126456	1128830	+	0.648148	0.110705	0.170802	108	81.8426
maker-falcon_000007F-snap-gene-24.52	LIPT1	000007F	2420002	2421957	-	0.54	0.110692	0.204985	100	75.31
maker-falcon_000062F-augustus-gene-1.53	LSG1	000062F	125566	128444	-	0.678571	0.110654	0.163069	168	77.9464
maker-falcon_000028F-augustus-gene-13.120	YEATS4	000028F	1348277	1351635	-	0.65625	0.110619	0.168563	128	78.375
maker-falcon_000000F-augustus-gene-52.49	VDAC2	000000F	5250971	5253009	+	0.604167	0.110617	0.183091	144	72.1597
augustus_masked-falcon_000001F-processed-gene-46.50	NTM	000001F	4672712	4678120	-	0.529412	0.110616	0.208941	153	60.6536
maker-falcon_000003F-snap-gene-32.79		000003F	3191267	3193879	-	0.464286	0.110567	0.238145	28	81.8214
maker-falcon_000004F-augustus-gene-2.74	STIMATE	000004F	209846	211915	-	0.652893	0.110532	0.169296	121	77.4545
maker-falcon_000038F-augustus-gene-8.135	METTL1	000038F	936009	937741	+	0.625	0.110516	0.176825	96	81.4271
maker-falcon_000011F-augustus-gene-27.136	PSMD11	000011F	2762563	2765179	-	0.651934	0.110455	0.169427	181	76.5083
maker-falcon_000005F-augustus-gene-23.81	ZXDB	000005F	2344666	2347004	+	0.588608	0.110453	0.187651	158	66
maker-falcon_000022F-augustus-gene-20.94	TIMM29	000022F	2050086	2053243	-	0.539568	0.110423	0.204651	139	76.0504
maker-falcon_000000F-augustus-gene-25.40	COPS8	000000F	2585603	2587100	-	0.627907	0.110381	0.175792	86	82.6744
maker-falcon_000010F-augustus-gene-8.56	NPC2	000010F	811216	816035	-	0.654709	0.11038	0.168594	223	80.2332
maker-falcon_000004F-augustus-gene-30.14	ZNF175	000004F	3065621	3067035	-	0.666667	0.110334	0.165501	54	75.1852
maker-falcon_000005F-augustus-gene-36.77		000005F	3628473	3630889	+	0.403846	0.11026	0.273024	52	40.5
maker-falcon_000015F-augustus-gene-24.64	KYAT3	000015F	2428684	2432143	-	0.598425	0.110247	0.184228	254	70.7087
maker-falcon_000015F-augustus-gene-14.17		000015F	1377109	1379136	-	0.5625	0.110244	0.19599	64	79.375
maker-falcon_000015F-augustus-gene-19.12	DIRC2	000015F	1939038	1943494	-	0.662879	0.110188	0.166227	264	75.3333
maker-falcon_000038F-augustus-gene-1.55	PRMT5	000038F	179285	184030	+	0.615385	0.110179	0.17904	299	71.7492
maker-falcon_000016F-snap-gene-14.34	COA1	000016F	1447610	1449472	+	0.666667	0.109989	0.164984	102	85.3529
maker-falcon_000054F-snap-gene-2.60	CYP4V2	000054F	197181	198246	-	0.555556	0.109815	0.197667	54	66.463
maker-falcon_000010F-augustus-gene-14.52	DDO	000010F	1453942	1456379	+	0.581967	0.109799	0.188668	122	70.4672
maker-falcon_000087F-augustus-gene-1.65	PUS1	000087F	132249	134132	+	0.572816	0.109622	0.191374	103	78.6214
augustus_masked-falcon_000003F-processed-gene-40.99	GRWD1	000003F	4067321	4069616	-	0.560606	0.109475	0.19528	132	70.1061
maker-falcon_000015F-augustus-gene-19.12	DIRC2	000015F	1939038	1943497	-	0.661654	0.109457	0.16543	266	75.3308
maker-falcon_000002F-augustus-gene-13.29	ATP6AP2	000002F	1296696	1298304	+	0.679487	0.109437	0.161058	78	74.1923
maker-falcon_000076F-augustus-gene-2.104		000076F	211265	213426	+	0.646552	0.109284	0.169026	116	81.8707
snap_masked-falcon_000005F-processed-gene-24.10		000005F	2473549	2474390	+	0.571429	0.109148	0.191009	21	59.2381
maker-falcon_000002F-augustus-gene-16.48	MND1	000002F	1601373	1605743	+	0.64	0.109132	0.170518	200	82.175
maker-falcon_000002F-augustus-gene-16.48	RDH12	000002F	1601373	1605743	+	0.64	0.109132	0.170518	200	82.175
maker-falcon_000010F-augustus-gene-21.58	DPAGT1	000010F	2142637	2144257	+	0.631579	0.109116	0.172767	38	74.1053
maker-falcon_000022F-augustus-gene-7.91	TOMM22	000022F	736852	738265	-	0.588889	0.109053	0.185184	90	84.6889
augustus_masked-falcon_000001F-processed-gene-45.40	ZBTB24	000001F	4537632	4538985	+	0.533333	0.108981	0.204339	90	66.4444
maker-falcon_000016F-augustus-gene-11.48		000016F	1180317	1182241	+	0.55	0.108972	0.198131	60	67.1167
maker-falcon_000016F-augustus-gene-11.48		000016F	1180318	1182241	+	0.55	0.108972	0.198131	60	67.1167
maker-falcon_000024F-augustus-gene-20.60		000024F	2086718	2088787	+	0.375	0.108922	0.290459	40	31.925
maker-falcon_000026F-augustus-gene-6.65	APH1A	000026F	666772	669293	-	0.645161	0.10889	0.168779	186	73.0914
maker-falcon_000010F-augustus-gene-23.74	BNIP1	000010F	2300128	2301444	+	0.58209	0.108826	0.186957	67	84.1343
maker-falcon_000013F-snap-gene-13.21		000013F	1331288	1334101	+	0.564706	0.10875	0.192577	170	63.5059
maker-falcon_000012F-snap-gene-28.80		000012F	2918906	2921737	+	0.603448	0.108626	0.180008	116	68.7586
maker-falcon_000005F-augustus-gene-17.31	TMEM222	000005F	1740374	1742268	-	0.557377	0.108616	0.19487	61	79.7049
maker-falcon_000024F-augustus-gene-14.120	CCDC25	000024F	1470582	1472321	-	0.560606	0.10861	0.193736	66	86.7121
maker-falcon_000024F-augustus-gene-14.120	CCDC25	000024F	1470582	1472320	-	0.560606	0.10861	0.193736	66	86.7121
maker-falcon_000086F-augustus-gene-1.73	KPNA2	000086F	51761	54604	+	0.574713	0.108593	0.188952	174	67.431
genemark-falcon_000006F-processed-gene-8.86	DCTN4	000006F	844421	850951	-	0.600897	0.108549	0.180645	223	76.8924
maker-falcon_000058F-augustus-gene-1.68	GLYCTK	000058F	115883	118401	+	0.595588	0.108483	0.182144	136	69.6397
maker-falcon_000028F-augustus-gene-12.105	SGK494	000028F	1199725	1202148	-	0.70122	0.108447	0.154655	164	82.2378
maker-falcon_000031F-augustus-gene-1.87	ACP2	000031F	152406	157475	-	0.58589	0.108423	0.185057	326	78.5276
maker-falcon_000018F-snap-gene-9.35		000018F	939069	940018	-	0.65	0.108398	0.166767	40	84.625
genemark-falcon_000024F-processed-gene-14.26		000024F	1385519	1389361	-	0.638418	0.108394	0.169786	177	77.7684
maker-falcon_000001F-augustus-gene-48.60	SQOR	000001F	4861876	4869524	+	0.584711	0.108377	0.185352	484	76.5723
maker-falcon_000003F-augustus-gene-18.49	SPCS2	000003F	1827520	1828497	+	0.684211	0.108334	0.158334	38	72.7105
maker-falcon_000038F-snap-gene-6.53	NDUFS8	000038F	622881	627331	+	0.638889	0.108265	0.169458	360	72.9222
maker-falcon_000026F-snap-gene-2.99		000026F	205500	207781	+	0.694444	0.10825	0.15588	72	75.1806
maker-falcon_000009F-augustus-gene-9.30	NDUFA13	000009F	925832	928094	+	0.55	0.108133	0.196605	120	74.825
maker-falcon_000005F-augustus-gene-7.51	DNAJA1	000005F	709464	712241	+	0.562874	0.108069	0.191996	167	74.2994
maker-falcon_000022F-augustus-gene-13.106	SDF2	000022F	1295076	1297132	+	0.663462	0.108039	0.162842	104	77.5096
maker-falcon_000014F-augustus-gene-25.56	MED28	000014F	2512300	2513464	-	0.614035	0.107921	0.175756	57	72.9123
maker-falcon_000000F-augustus-gene-59.0	RABGGTA	000000F	5892566	5894281	+	0.654762	0.107919	0.164822	84	84.8095
augustus_masked-falcon_000012F-processed-gene-12.44	TRMT10A	000012F	1213283	1217312	+	0.41	0.107822	0.262981	200	34.745
maker-falcon_000015F-augustus-gene-7.68	PET117	000015F	763039	763920	-	0.571429	0.107799	0.188648	42	82.5238
maker-falcon_000002F-snap-gene-36.23	KCTD10	000002F	3627690	3629542	+	0.65	0.107748	0.165767	120	71.5583
maker-falcon_000073F-snap-gene-1.4		000073F	103985	104454	+	0.6875	0.107707	0.156665	16	87
augustus_masked-falcon_000016F-processed-gene-8.17	HSDL1	000016F	819749	825737	-	0.625899	0.107658	0.172006	139	64.7914
maker-falcon_000000F-snap-gene-35.47	RTN4IP1	000000F	3557650	3560323	+	0.601266	0.107647	0.179034	158	76.7595
maker-falcon_000059F-snap-gene-1.43	RWDD4	000059F	150374	152532	+	0.628205	0.107625	0.171321	78	77.4615
maker-falcon_000018F-snap-gene-10.21		000018F	1050783	1052298	-	0.859649	0.107596	0.125162	57	109.404
snap_masked-falcon_000063F-processed-gene-1.102		000063F	120508	121819	+	0.538462	0.107455	0.19956	13	38
maker-falcon_000003F-snap-gene-15.20	TPT1	000003F	1566265	1567967	+	0.595745	0.107448	0.18036	94	64.6702
maker-falcon_000018F-snap-gene-14.34		000018F	1484092	1485618	+	0.44	0.107428	0.244155	50	37.3
maker-falcon_000026F-snap-gene-7.79		000026F	744244	746917	-	0.363636	0.10734	0.295185	11	19.7273
maker-falcon_000026F-snap-gene-7.79		000026F	744709	746917	-	0.363636	0.10734	0.295185	11	19.7273
maker-falcon_000038F-augustus-gene-8.129	RNF225	000038F	882009	888739	+	0.637306	0.107333	0.168417	386	77.5544
maker-falcon_000019F-snap-gene-11.71		000019F	1176233	1178260	-	0.610619	0.107296	0.175717	113	80.0354
maker-falcon_000000F-augustus-gene-64.6	FARS2	000000F	6451939	6454308	-	0.557377	0.107226	0.192377	122	81.6475
maker-falcon_000001F-augustus-gene-16.76	SPCS3	000001F	1608243	1609277	+	0.75	0.10714	0.142854	48	84.9792
maker-falcon_000054F-snap-gene-3.44	HARBI1	000054F	298334	300308	+	0.657895	0.107115	0.162815	114	69.6228
maker-falcon_000061F-snap-gene-2.85	VAMP2	000061F	199399	201888	-	0.669421	0.1071	0.159988	121	84.4215
maker-falcon_000001F-augustus-gene-48.60	PSENEN	000001F	4861819	4869524	+	0.586558	0.107083	0.182562	491	76.5336
snap_masked-falcon_000000F-processed-gene-80.114	RAB7A	000000F	8039368	8041585	-	0.653846	0.10703	0.163693	130	77.9385
maker-falcon_000015F-augustus-gene-18.5	KTI12	000015F	1871046	1872457	+	0.612903	0.107008	0.174592	62	78.5806
maker-falcon_000010F-augustus-gene-29.56	RPL13	000010F	2920454	2922042	-	0.643478	0.106965	0.166229	115	67.8
maker-falcon_000009F-augustus-gene-23.56	PRMT7	000009F	2351486	2354126	-	0.531646	0.106889	0.201053	158	66.1456
maker-falcon_000003F-snap-gene-35.70		000003F	3536279	3538071	+	0.380435	0.106857	0.28088	92	48.087
maker-falcon_000000F-augustus-gene-44.87		000000F	4415234	4418846	-	0.543779	0.106848	0.196491	217	57.4654
maker-falcon_000008F-snap-gene-10.42	SCOC	000008F	1078030	1079583	+	0.686047	0.106816	0.155698	86	78.6628
maker-falcon_000042F-augustus-gene-5.87	C9ORF72	000042F	490164	495955	+	0.621324	0.106765	0.171835	272	78.2978
maker-falcon_000028F-snap-gene-7.49		000028F	712371	713982	+	0.742857	0.106746	0.143696	140	109.514
maker-falcon_000016F-augustus-gene-1.37	GMPS	000016F	100648	102876	+	0.618056	0.106709	0.172652	144	62.3194
maker-falcon_000016F-augustus-gene-1.37	GMPS	000016F	100603	102876	+	0.618056	0.106709	0.172652	144	62.3194
maker-falcon_000016F-augustus-gene-1.37	GMPS	000016F	100636	102876	+	0.618056	0.106709	0.172652	144	62.3194
maker-falcon_000040F-augustus-gene-6.0	EEF1G	000040F	583069	585922	+	0.601399	0.106672	0.177373	143	71.3706
maker-falcon_000013F-snap-gene-17.42		000013F	1778882	1780566	-	0.702128	0.106656	0.151904	94	79.5106
maker-falcon_000004F-augustus-gene-30.14	ZNF213	000004F	3065599	3067035	-	0.660714	0.106635	0.161394	56	75.2679
genemark-falcon_000006F-processed-gene-28.43		000006F	2820587	2821026	+	0.657895	0.106599	0.16203	38	69.7105
maker-falcon_000001F-snap-gene-38.14	UPF3A	000001F	3821764	3823866	-	0.540741	0.10659	0.197118	135	78.5037
maker-falcon_000030F-augustus-gene-13.83	ROMO1	000030F	1319224	1320047	+	0.71875	0.106575	0.148279	32	70.5625
augustus_masked-falcon_000005F-processed-gene-24.17	RUVBL2	000005F	2368876	2370482	-	0.597826	0.106571	0.178264	92	77.3478
maker-falcon_000004F-augustus-gene-4.0	CCDC28A	000004F	422400	424046	+	0.635294	0.106565	0.167741	85	78.1647
maker-falcon_000000F-augustus-gene-30.100	CDC73	000000F	3075664	3078410	-	0.574257	0.106521	0.185493	202	69.1436
maker-falcon_000000F-augustus-gene-30.100	CDC73	000000F	3075667	3078410	-	0.574257	0.106521	0.185493	202	69.1436
maker-falcon_000098F-augustus-gene-0.106	EIF2B2	000098F	77610	81315	+	0.569507	0.106517	0.187035	223	71.0224
maker-falcon_000016F-augustus-gene-8.62	DTNBP1	000016F	826126	827273	+	0.65625	0.106414	0.162154	32	81.9375
maker-falcon_000008F-snap-gene-0.54	DPM1	000008F	3245	4903	+	0.681818	0.106367	0.156005	88	83.1023
maker-falcon_000009F-augustus-gene-6.43		000009F	686484	690550	-	0.636364	0.106308	0.167056	264	76.0341
maker-falcon_000009F-augustus-gene-6.43	GORAB	000009F	686484	690550	-	0.636364	0.106308	0.167056	264	76.0341
maker-falcon_000003F-augustus-gene-42.202		000003F	4242418	4245027	+	0.65019	0.10628	0.16346	263	67.5779
snap_masked-falcon_000016F-processed-gene-16.71		000016F	1655278	1656908	+	0.666667	0.106271	0.159407	138	65.6232
maker-falcon_000008F-augustus-gene-4.47	NOSIP	000008F	484534	486306	+	0.644444	0.10621	0.164808	90	87.2
maker-falcon_000076F-augustus-gene-2.118	HDHD5	000076F	211906	216295	-	0.630952	0.106205	0.168325	252	78.7897
maker-falcon_000076F-augustus-gene-2.118	HDHD5	000076F	211906	216291	-	0.630952	0.106205	0.168325	252	78.7897
maker-falcon_000086F-augustus-gene-1.73	KPNA2	000086F	51761	54809	+	0.561798	0.106153	0.188952	178	67.8708
maker-falcon_000046F-augustus-gene-4.86	U2AF1	000046F	460560	463162	-	0.626168	0.106141	0.169509	107	64.8037
maker-falcon_000023F-snap-gene-12.15	TFG	000023F	1286583	1288300	+	0.620253	0.106129	0.171106	79	57.0253
maker-falcon_000057F-augustus-gene-4.124	ABRAXAS2	000057F	430251	433718	+	0.47482	0.10612	0.223495	139	59.482
maker-falcon_000018F-snap-gene-5.99	SELENOW	000018F	515396	516101	-	0.666667	0.106028	0.159042	18	85.2778
maker-falcon_000022F-snap-gene-9.42	ETFDH	000022F	908086	909943	+	0.222222	0.106006	0.477028	36	29.0833
maker-falcon_000000F-augustus-gene-44.87		000000F	4415420	4418846	-	0.535545	0.105916	0.197773	211	57.3128
maker-falcon_000117F-snap-gene-0.6		000117F	70581	71924	+	0.965517	0.10591	0.109693	29	140.241
maker-falcon_000050F-augustus-gene-5.130	BCKDHA	000050F	541335	543303	+	0.615942	0.105887	0.17191	138	65.9928
maker-falcon_000017F-snap-gene-8.52		000017F	846651	847251	+	0.631579	0.105848	0.167593	19	69.8947
maker-falcon_000001F-augustus-gene-39.76	PGAP3	000001F	3944865	3946974	-	0.706422	0.105835	0.149818	109	68.5872
maker-falcon_000063F-augustus-gene-2.114	KPTN	000063F	240272	243996	-	0.309524	0.105834	0.341925	84	35.6071
maker-falcon_000063F-augustus-gene-2.114	ECH1	000063F	240272	243996	-	0.309524	0.105834	0.341925	84	35.6071
maker-falcon_000006F-augustus-gene-28.11		000006F	2814648	2815703	+	0.695652	0.105833	0.152134	69	81.7681
maker-falcon_000018F-augustus-gene-16.116		000018F	1617538	1619167	-	0.625	0.105821	0.169313	152	70.6184
maker-falcon_000001F-snap-gene-19.14		000001F	1927305	1933220	+	0.478723	0.105736	0.220871	94	53.6915
maker-falcon_000014F-snap-gene-25.0		000014F	2491117	2492231	+	0.643939	0.105716	0.164171	132	70.2273
maker-falcon_000031F-snap-gene-5.11	DDX43	000031F	577273	581230	+	0.597458	0.105691	0.176902	236	71.661
genemark-falcon_000026F-processed-gene-13.45	MUL1	000026F	1286751	1289587	-	0.572816	0.10561	0.184371	103	67.9223
maker-falcon_000074F-snap-gene-2.34	UFM1	000074F	193979	196886	+	0.647303	0.105524	0.163021	241	79.249
maker-falcon_000020F-augustus-gene-4.29	ERCC1	000020F	430824	433045	-	0.527273	0.105522	0.200128	110	64.4364
maker-falcon_000038F-snap-gene-6.53	NDUFS8	000038F	622806	627331	+	0.635135	0.105516	0.166131	370	73.0324
maker-falcon_000005F-augustus-gene-24.53		000005F	2470579	2472111	+	0.535714	0.105499	0.196932	56	67.2143
maker-falcon_000014F-augustus-gene-13.47	C8ORF33	000014F	1300559	1303193	+	0.632479	0.105484	0.166779	117	83.1795
maker-falcon_000006F-augustus-gene-33.69	STMN4	000006F	3355249	3358571	+	0.58296	0.105477	0.180934	223	82.1794
maker-falcon_000005F-snap-gene-28.30		000005F	2817430	2819519	+	0.591667	0.10544	0.178208	120	69.75
maker-falcon_000023F-augustus-gene-10.87	SNRPG	000023F	1026000	1029199	-	0.649123	0.105408	0.162385	114	79.5526
maker-falcon_000055F-augustus-gene-4.108	SMAD1	000055F	482057	484748	-	0.532258	0.105329	0.197892	124	71.3871
maker-falcon_000014F-snap-gene-18.13		000014F	1785757	1786839	-	0.617647	0.105261	0.170422	68	68.1618
maker-falcon_000004F-augustus-gene-2.67	HYPK	000004F	218181	219260	+	0.555556	0.105207	0.189373	54	83.8519
maker-falcon_000030F-augustus-gene-13.94	TMEM145	000030F	1297571	1301594	-	0.617925	0.105152	0.17017	212	76.9104
maker-falcon_000030F-augustus-gene-13.94	GPR180	000030F	1297571	1301594	-	0.617925	0.105152	0.17017	212	76.9104
maker-falcon_000006F-augustus-gene-31.59	OGG1	000006F	3172607	3174327	+	0.579365	0.105143	0.18148	126	74.9841
augustus_masked-falcon_000014F-processed-gene-9.6	HIST2H2AB	000014F	928884	929974	+	0.660714	0.105132	0.159119	56	77.6786
maker-falcon_000010F-augustus-gene-24.65	DCTN6	000010F	2427316	2428719	-	0.661017	0.105103	0.159001	59	79.0678
maker-falcon_000024F-snap-gene-14.74	ARMC10	000024F	1416197	1419268	+	0.535032	0.105097	0.196431	157	66.535
maker-falcon_000006F-augustus-gene-33.69	STMN4	000006F	3355249	3358636	+	0.580357	0.105006	0.180934	224	81.8884
maker-falcon_000001F-augustus-gene-52.77	SDHAF3	000001F	5269122	5270002	-	0.470588	0.104908	0.22293	34	72.8529
maker-falcon_000002F-augustus-gene-43.27	VAMP7	000002F	4313033	4315644	+	0.585185	0.104852	0.179177	135	81.2444
maker-falcon_000009F-augustus-gene-17.124	CFL1	000009F	1764470	1767538	+	0.54321	0.104819	0.192961	162	61.9753
maker-falcon_000009F-augustus-gene-19.111	CSTF2	000009F	1968251	1969838	-	0.522222	0.104805	0.20069	90	60.5111
augustus_masked-falcon_000009F-processed-gene-4.22	FAAH2	000009F	459092	465035	-	0.579268	0.104763	0.180854	328	70.0701
maker-falcon_000022F-augustus-gene-17.67	TMEM35A	000022F	1723295	1725589	+	0.652778	0.104679	0.16036	144	70.8542
maker-falcon_000008F-augustus-gene-19.34	EIF2S2	000008F	1916685	1917786	+	0.65625	0.104638	0.159448	64	76.6094
maker-falcon_000026F-snap-gene-7.77		000026F	733825	735082	-	0.619048	0.104596	0.168962	84	71.8571
maker-falcon_000000F-augustus-gene-7.3	MSRB3	000000F	729558	733689	+	0.584	0.104586	0.179085	250	68.584
maker-falcon_000000F-augustus-gene-7.3	MSRB3	000000F	729555	733689	+	0.584	0.104586	0.179085	250	68.584
maker-falcon_000047F-snap-gene-4.87		000047F	449270	450017	-	0.75	0.104574	0.139432	20	81.2
maker-falcon_000023F-snap-gene-12.11		000023F	1213974	1215990	+	0.673913	0.104553	0.155143	92	66.9239
maker-falcon_000010F-augustus-gene-14.52	DDO	000010F	1451825	1456379	+	0.573643	0.104516	0.182196	129	68.814
maker-falcon_000016F-augustus-gene-6.53	IMPAD1	000016F	588740	590963	+	0.608696	0.104499	0.171677	115	77.6348
maker-falcon_000050F-augustus-gene-5.157	ERAL1	000050F	628959	630379	-	0.593023	0.10448	0.176182	86	75.9884
maker-falcon_000011F-snap-gene-16.65	POLR3A	000011F	1610698	1612252	-	0.5625	0.104478	0.185739	64	75.3281
maker-falcon_000016F-snap-gene-17.73	DERL2	000016F	1748723	1753690	-	0.494565	0.104466	0.211229	184	79.7337
augustus_masked-falcon_000001F-processed-gene-10.23	HUS1	000001F	1042193	1043511	+	0.62069	0.104362	0.168139	58	78.5
maker-falcon_000003F-snap-gene-25.45		000003F	2509441	2509672	-	0.611111	0.104352	0.170758	18	75.9444
maker-falcon_000015F-snap-gene-13.65		000015F	1372683	1375659	+	0.566434	0.104326	0.184181	143	71.5734
maker-falcon_000023F-snap-gene-12.15	CTPS1	000023F	1283522	1288300	+	0.585657	0.104316	0.178118	251	73.502
maker-falcon_000014F-snap-gene-16.29		000014F	1653691	1655660	+	0.62987	0.104308	0.165603	154	71.1883
maker-falcon_000010F-augustus-gene-16.72	SNRPB	000010F	1634208	1637281	+	0.622857	0.104303	0.167459	175	79.1429
maker-falcon_000016F-augustus-gene-4.77	DCUN1D4	000016F	410007	411759	+	0.576087	0.104301	0.18105	92	76.4674
[truncated: 40,978 more rows]

## Sheet: Dap_S2
gene.id	human.homolog	chr	start	end	dir	per_m_site	per_m_1	per_m_2	num_mc_site	avg_coverage
maker-falcon_000008F-snap-gene-24.73	SAAL1	000008F	2480688	2481937	-	1	1	1	1	13
maker-falcon_000046F-snap-gene-5.86		000046F	564070	565008	+	1	0.966666	0.966666	2	15
maker-falcon_000042F-augustus-gene-5.90	IER3IP1	000042F	518870	519260	+	1	0.939521	0.939521	4	78
snap_masked-falcon_000003F-processed-gene-12.7		000003F	1267548	1267745	+	1	0.937004	0.937004	2	79.5
snap_masked-falcon_000008F-processed-gene-9.22		000008F	976406	976661	-	1	0.924176	0.924176	4	71
snap_masked-falcon_000027F-processed-gene-4.127		000027F	450743	451027	-	1	0.922572	0.922572	4	42.25
maker-falcon_000169F-augustus-gene-0.57	THAP2	000169F	17883	18678	-	1	0.922154	0.922154	4	55.5
snap_masked-falcon_000001F-processed-gene-11.5		000001F	1159900	1160404	-	1	0.919766	0.919766	4	74.25
maker-falcon_000000F-augustus-gene-66.47	MPG	000000F	6630790	6634067	-	1	0.916667	0.916667	4	16.75
maker-falcon_000007F-snap-gene-27.71	ISCA1	000007F	2696867	2697250	+	1	0.914601	0.914601	6	85.1667
maker-falcon_000014F-augustus-gene-4.46	GCLM	000014F	404869	405764	-	1	0.914318	0.914318	7	59
maker-falcon_000000F-augustus-gene-40.31	CSTB	000000F	4005809	4006176	+	1	0.908791	0.908791	6	76.8333
snap_masked-falcon_000011F-processed-gene-14.104		000011F	1422677	1423112	-	1	0.90752	0.90752	10	68.8
snap_masked-falcon_000050F-processed-gene-1.69	PFDN1	000050F	116605	117009	-	1	0.903482	0.903482	6	81.8333
augustus_masked-falcon_000035F-processed-gene-1.36	TIMM23	000035F	170895	171336	+	1	0.897426	0.897426	4	69
maker-falcon_000000F-augustus-gene-41.22	TSEN34	000000F	4110782	4111529	-	1	0.890054	0.890054	8	77.625
maker-falcon_000003F-augustus-gene-33.50	REX1BD	000003F	3345298	3345878	+	1	0.888423	0.888423	10	93.3
snap_masked-falcon_000000F-processed-gene-26.83		000000F	2654769	2655373	+	1	0.887481	0.887481	15	35.2
snap_masked-falcon_000016F-processed-gene-17.90	PET100	000016F	1748131	1748382	+	1	0.885459	0.885459	6	93.3333
snap_masked-falcon_000004F-processed-gene-17.6	MRPL36	000004F	1730049	1730408	+	1	0.880215	0.880215	6	78.1667
maker-falcon_000003F-snap-gene-2.99		000003F	286454	286973	-	1	0.879955	0.879955	6	70.8333
augustus_masked-falcon_000058F-processed-gene-4.62		000058F	416700	416997	+	1	0.870875	0.870875	2	69
genemark-falcon_000018F-processed-gene-17.82	OXLD1	000018F	1725830	1726219	+	1	0.862651	0.862651	12	77.75
snap_masked-falcon_000008F-processed-gene-10.6		000008F	999023	999508	-	1	0.861579	0.861579	8	79.875
snap_masked-falcon_000007F-processed-gene-8.76	EIF6	000007F	838375	838964	+	1	0.85286	0.85286	14	46.5714
snap_masked-falcon_000001F-processed-gene-21.68	AGAP3	000001F	2165353	2165601	-	1	0.84064	0.84064	14	66.9286
maker-falcon_000001F-augustus-gene-39.63	SFR1	000001F	3911736	3912082	+	1	0.840008	0.840008	4	78.25
maker-falcon_000019F-augustus-gene-19.38		000019F	1902989	1904639	+	1	0.836538	0.836538	2	12.5
augustus_masked-falcon_000005F-processed-gene-33.7		000005F	3331341	3331607	+	1	0.831443	0.831443	16	52.625
maker-falcon_000000F-augustus-gene-81.45	MON2	000000F	8112754	8113254	-	1	0.830494	0.830494	10	61.7
maker-falcon_000014F-snap-gene-9.61	PIGP	000014F	989402	989772	+	1	0.829018	0.829018	2	67
maker-falcon_000014F-augustus-gene-11.74	TAF10	000014F	1094309	1094970	-	1	0.821864	0.821864	10	83.8
maker-falcon_000004F-augustus-gene-30.10		000004F	3022765	3022977	-	1	0.82141	0.82141	4	74.75
maker-falcon_000006F-augustus-gene-24.55		000006F	2417453	2418251	+	1	0.816516	0.816516	2	41
maker-falcon_000050F-augustus-gene-5.142	MRNIP	000050F	472703	473283	-	1	0.81015	0.81015	2	81.5
augustus_masked-falcon_000012F-processed-gene-21.53		000012F	2098557	2098757	-	1	0.80433	0.80433	10	67.7
snap_masked-falcon_000016F-processed-gene-8.130	MRPL22	000016F	835807	836440	+	1	0.798466	0.798466	12	68.1667
maker-falcon_000093F-snap-gene-0.121		000093F	24937	25448	-	1	0.794118	0.794118	1	68
maker-falcon_000040F-augustus-gene-6.6	NDUFA8	000040F	665851	666570	+	1	0.793179	0.793179	24	78.75
maker-falcon_000016F-augustus-gene-13.142	POLR2J	000016F	1361274	1361807	-	0.944444	0.790517	0.837018	18	76.6667
maker-falcon_000016F-augustus-gene-4.93	GLRX2	000016F	454134	454735	-	1	0.780754	0.780754	14	85.3571
snap_masked-falcon_000003F-processed-gene-41.4	KCTD5	000003F	4094308	4095137	-	1	0.769212	0.769212	14	79.2143
augustus_masked-falcon_000042F-processed-gene-5.47	GSKIP	000042F	541865	542263	-	0.954545	0.766883	0.803402	22	77.1818
maker-falcon_000011F-augustus-gene-28.155	TIMM8B	000011F	2858633	2859101	+	1	0.7615	0.7615	6	80
snap_masked-falcon_000000F-processed-gene-73.7	GGCT	000000F	7375501	7376093	-	1	0.757994	0.757994	14	75.6429
snap_masked-falcon_000001F-processed-gene-10.6	RNF7	000001F	1055494	1055727	+	1	0.738241	0.738241	6	75.1667
maker-falcon_000011F-snap-gene-27.104		000011F	2710143	2710407	-	1	0.727219	0.727219	8	79.5
maker-falcon_000022F-snap-gene-3.46		000022F	316193	316830	-	1	0.72558	0.72558	8	85.25
maker-falcon_000023F-augustus-gene-10.74	NHP2	000023F	1003107	1004053	+	0.75	0.723718	0.964957	4	28.25
maker-falcon_000044F-snap-gene-5.30		000044F	500142	500613	+	1	0.717891	0.717891	6	85
snap_masked-falcon_000012F-processed-gene-26.4		000012F	2616739	2617131	+	1	0.706429	0.706429	6	83.5
snap_masked-falcon_000031F-processed-gene-2.92		000031F	213350	214506	+	1	0.7	0.7	2	10
maker-falcon_000002F-snap-gene-1.68	NDUFAB1	000002F	150181	150683	-	0.75	0.6894	0.9192	8	81.375
maker-falcon_000002F-augustus-gene-11.70	FANCI	000002F	1114000	1120816	-	0.75	0.689338	0.919118	4	24.5
maker-falcon_000003F-augustus-gene-15.78		000003F	1502102	1502693	+	1	0.678108	0.678108	14	82.2857
augustus_masked-falcon_000001F-processed-gene-15.71		000001F	1501384	1502180	+	0.916667	0.677174	0.738735	12	20.0833
maker-falcon_000071F-snap-gene-3.61	REV1	000071F	307569	310440	+	1	0.676237	0.676237	4	24
maker-falcon_000071F-snap-gene-3.61	REV1	000071F	307569	310443	+	1	0.676237	0.676237	4	24
snap_masked-falcon_000005F-processed-gene-29.11	SPOPL	000005F	2940228	2940755	+	1	0.673804	0.673804	30	61.6333
augustus_masked-falcon_000038F-processed-gene-7.29	THOC7	000038F	702403	703085	-	0.90625	0.669493	0.738751	32	79.4688
maker-falcon_000009F-augustus-gene-17.115	PLLP	000009F	1700147	1700853	+	0.95	0.643979	0.677873	20	72.4
maker-falcon_000023F-augustus-gene-2.1		000023F	200540	201797	+	1	0.643122	0.643122	14	75.1429
maker-falcon_000023F-augustus-gene-2.1		000023F	200620	201797	+	1	0.643122	0.643122	14	75.1429
maker-falcon_000023F-augustus-gene-2.1		000023F	200540	201573	+	1	0.643122	0.643122	14	75.1429
maker-falcon_000012F-snap-gene-18.32		000012F	1798641	1799472	-	0.956522	0.633518	0.662314	23	89.1304
maker-falcon_000018F-snap-gene-16.141		000018F	1588735	1589210	-	1	0.630317	0.630317	6	73.8333
maker-falcon_000005F-augustus-gene-18.42	TTC36	000005F	1838077	1838766	+	1	0.622374	0.622374	6	77.1667
snap_masked-falcon_000050F-processed-gene-3.23	RABAC1	000050F	320676	321431	-	0.916667	0.619591	0.675918	12	82.1667
maker-falcon_000009F-augustus-gene-16.39		000009F	1667007	1667826	-	1	0.61944	0.61944	3	110
maker-falcon_000038F-snap-gene-1.30		000038F	103190	104814	+	1	0.617575	0.617575	7	29.5714
maker-falcon_000038F-snap-gene-1.30		000038F	103048	104814	+	1	0.617575	0.617575	7	29.5714
maker-falcon_000000F-augustus-gene-66.47	MPG	000000F	6630790	6634182	-	0.833333	0.614583	0.7375	6	28
genemark-falcon_000016F-processed-gene-24.63		000016F	2403589	2405006	+	1	0.613762	0.613762	27	34.8519
augustus_masked-falcon_000012F-processed-gene-24.19		000012F	2407169	2407477	+	1	0.613095	0.613095	2	13
augustus_masked-falcon_000016F-processed-gene-24.146		000016F	2404739	2406017	-	1	0.610902	0.610902	9	60.1111
maker-falcon_000002F-augustus-gene-18.28	MON2	000002F	1805133	1806390	+	0.833333	0.609781	0.731737	12	68.5
maker-falcon_000014F-snap-gene-4.32		000014F	409404	409828	-	1	0.607196	0.607196	4	42.5
snap_masked-falcon_000018F-processed-gene-12.78		000018F	1254685	1259202	-	1	0.607089	0.607089	7	73.1429
maker-falcon_000049F-augustus-gene-5.165	FAM192A	000049F	633082	634566	-	0.961538	0.606758	0.631028	26	101.615
maker-falcon_000003F-snap-gene-40.80		000003F	4072654	4072953	-	1	0.600206	0.600206	6	77.3333
maker-falcon_000005F-snap-gene-0.29		000005F	7744	9691	-	1	0.6	0.6	1	10
maker-falcon_000003F-augustus-gene-17.69	RPL21	000003F	1770900	1771439	-	0.892857	0.596274	0.667827	28	74.1429
maker-falcon_000040F-augustus-gene-6.3	LIN52	000040F	642491	643230	+	0.75	0.589541	0.786055	16	80.25
maker-falcon_000017F-augustus-gene-4.5		000017F	482216	484292	+	1	0.583333	0.583333	1	12
maker-falcon_000017F-augustus-gene-4.5		000017F	482697	484292	+	1	0.583333	0.583333	1	12
augustus_masked-falcon_000000F-processed-gene-46.12	MOSPD2	000000F	4642658	4643514	-	0.846154	0.577092	0.682018	26	70.3462
maker-falcon_000005F-snap-gene-29.89		000005F	2905016	2905977	+	0.95	0.573479	0.603662	20	60.65
maker-falcon_000005F-snap-gene-29.89		000005F	2905016	2905982	+	0.95	0.573479	0.603662	20	60.65
maker-falcon_000038F-snap-gene-8.73		000038F	830317	831123	-	1	0.571874	0.571874	18	79.8889
maker-falcon_000001F-augustus-gene-59.33	AAR2	000001F	5953154	5954596	-	0.857143	0.571408	0.666643	14	85.5714
maker-falcon_000012F-snap-gene-16.94	VPS50	000012F	1627767	1629798	-	1	0.569038	0.569038	17	36.6471
maker-falcon_000007F-snap-gene-31.114	EPHX1	000007F	3109621	3110311	+	1	0.567042	0.567042	5	56
maker-falcon_000093F-snap-gene-0.118		000093F	17187	17507	-	1	0.564992	0.564992	4	105.25
snap_masked-falcon_000004F-processed-gene-7.89		000004F	697664	698808	+	1	0.564422	0.564422	3	60.3333
maker-falcon_000002F-snap-gene-29.96		000002F	2939266	2939985	+	1	0.562331	0.562331	3	16.3333
snap_masked-falcon_000015F-processed-gene-12.68	TFAM	000015F	1205225	1206201	+	0.842105	0.561543	0.666832	38	89.2895
genemark-falcon_000014F-processed-gene-24.41	C2ORF49	000014F	2396276	2396873	-	0.833333	0.555572	0.666686	24	71.5833
maker-falcon_000010F-snap-gene-7.42		000010F	721750	722534	+	1	0.546027	0.546027	6	31.5
maker-falcon_000003F-snap-gene-29.34		000003F	2947168	2948078	-	0.944444	0.544649	0.576687	36	72.3056
maker-falcon_000003F-snap-gene-29.34		000003F	2947170	2948078	-	0.944444	0.544649	0.576687	36	72.3056
maker-falcon_000047F-augustus-gene-1.43	DHRS2	000047F	120148	121131	+	0.916667	0.543165	0.592544	24	76.7917
maker-falcon_000004F-snap-gene-0.60		000004F	63634	65244	+	0.8	0.5392	0.674	5	37.6
maker-falcon_000022F-snap-gene-3.46		000022F	316193	317152	-	1	0.538824	0.538824	18	75.6111
maker-falcon_000060F-augustus-gene-1.22	DCTN3	000060F	95771	96584	+	1	0.536672	0.536672	10	94.5
genemark-falcon_000064F-processed-gene-2.49		000064F	259430	260085	+	0.868421	0.535159	0.616244	38	83.5263
genemark-falcon_000004F-processed-gene-37.69		000004F	3745463	3745875	+	1	0.533168	0.533168	4	32.25
maker-falcon_000011F-augustus-gene-15.80	EIF1	000011F	1489237	1489781	-	0.861111	0.531862	0.617647	36	70.0556
maker-falcon_000000F-snap-gene-65.81		000000F	6564012	6565185	-	1	0.531469	0.531469	2	60
snap_masked-falcon_000000F-processed-gene-72.85		000000F	7254579	7254794	+	1	0.530231	0.530231	8	85.625
maker-falcon_000066F-snap-gene-1.58		000066F	136723	137982	-	1	0.525473	0.525473	4	79
maker-falcon_000008F-augustus-gene-19.44		000008F	1932151	1932859	-	1	0.520871	0.520871	8	85.5
maker-falcon_000023F-augustus-gene-15.136		000023F	1517580	1518459	-	0.882353	0.519447	0.588706	17	82.5882
augustus_masked-falcon_000060F-processed-gene-1.40	RAB1A	000060F	96861	97627	-	0.909091	0.516572	0.56823	22	82.8182
maker-falcon_000038F-augustus-gene-8.151	ARPC5	000038F	882136	882748	-	0.9375	0.510333	0.544356	32	81.125
maker-falcon_000002F-augustus-gene-45.103		000002F	4619586	4621155	+	0.75	0.509595	0.67946	16	19.1875
maker-falcon_000005F-augustus-gene-22.12		000005F	2200521	2201485	+	0.9	0.508674	0.565193	20	74.25
snap_masked-falcon_000011F-processed-gene-0.89	JOSD2	000011F	30623	31168	-	0.8	0.50765	0.634562	10	60.7
maker-falcon_000060F-augustus-gene-3.24	ENKD1	000060F	333303	335028	-	0.770833	0.507519	0.658403	48	79.875
maker-falcon_000007F-snap-gene-25.117		000007F	2556853	2559510	+	0.8	0.507273	0.634091	5	10.6
maker-falcon_000018F-augustus-gene-3.57	SOD2	000018F	374630	375535	+	0.928571	0.506984	0.545983	14	78.9286
maker-falcon_000003F-augustus-gene-12.95	TAF12	000003F	1267755	1268416	-	0.909091	0.50264	0.552903	22	91.1364
maker-falcon_000018F-augustus-gene-15.51		000018F	1510783	1511640	-	0.911765	0.501188	0.54969	34	81.1176
maker-falcon_000029F-snap-gene-10.44		000029F	989203	989480	+	1	0.5	0.5	1	16
augustus_masked-falcon_000008F-processed-gene-6.43	PNRC2	000008F	631733	632188	-	0.807692	0.499452	0.618369	26	62.1923
maker-falcon_000022F-snap-gene-19.53		000022F	1949686	1950365	-	0.857143	0.49945	0.582691	14	70.5
maker-falcon_000001F-augustus-gene-35.62	TMEM170A	000001F	3545535	3546968	+	0.90625	0.493015	0.544017	32	84.3125
maker-falcon_000000F-augustus-gene-59.7	PIN1	000000F	5863516	5864143	-	0.777778	0.492216	0.632849	18	84.1111
maker-falcon_000004F-snap-gene-29.63		000004F	2966633	2967410	+	0.95	0.492109	0.51801	20	76.8
maker-falcon_000047F-augustus-gene-1.43		000047F	120032	120703	+	0.777778	0.487511	0.6268	18	72
genemark-falcon_000047F-processed-gene-1.31	SENP8	000047F	121277	121897	-	1	0.487104	0.487104	10	66.4
snap_masked-falcon_000001F-processed-gene-30.97		000001F	3002254	3003054	+	0.8	0.486925	0.608656	5	57.2
maker-falcon_000052F-snap-gene-2.17		000052F	245229	245608	-	1	0.485294	0.485294	2	51
maker-falcon_000004F-augustus-gene-29.43	LZIC	000004F	2978677	2979454	-	0.863636	0.48441	0.560895	22	80.3636
snap_masked-falcon_000001F-processed-gene-2.105	SLC35B1	000001F	170111	171021	-	0.846154	0.484206	0.572243	26	80.7308
maker-falcon_000000F-snap-gene-55.52		000000F	5541143	5541725	-	1	0.482887	0.482887	6	74.3333
maker-falcon_000065F-augustus-gene-3.206	TPRKB	000065F	358009	358993	-	0.85	0.482736	0.567925	20	79.45
maker-falcon_000012F-augustus-gene-25.89		000012F	2557625	2557967	+	1	0.481016	0.481016	12	73.9167
genemark-falcon_000005F-processed-gene-38.29		000005F	3826330	3826526	+	0.75	0.475271	0.633695	4	81.5
maker-falcon_000006F-augustus-gene-7.6	ABT1	000006F	791075	792192	-	0.789474	0.474394	0.600898	38	84.5526
genemark-falcon_000034F-processed-gene-2.42	BAP18	000034F	198530	201124	+	0.727273	0.474092	0.651877	33	66.6667
augustus_masked-falcon_000007F-processed-gene-31.105	PRKRIP1	000007F	3143936	3144655	-	0.863636	0.472534	0.547145	22	100.5
maker-falcon_000012F-augustus-gene-11.108		000012F	1165597	1166741	+	0.727273	0.470735	0.64726	33	76.5758
maker-falcon_000001F-augustus-gene-37.58	HDDC3	000001F	3693032	3693641	-	0.861111	0.468973	0.544614	36	82.5
maker-falcon_000047F-augustus-gene-1.43	DHRS2	000047F	120032	121131	+	0.857143	0.467025	0.544862	28	75.3571
maker-falcon_000001F-augustus-gene-35.62	TMEM170A	000001F	3545524	3546968	+	0.911765	0.465422	0.510463	34	83.5294
maker-falcon_000001F-augustus-gene-35.62	TMEM170A	000001F	3545513	3546968	+	0.911765	0.465422	0.510463	34	83.5294
maker-falcon_000006F-augustus-gene-16.17		000006F	1637820	1638905	+	1	0.463155	0.463155	13	108.154
maker-falcon_000036F-augustus-gene-1.107	CMC1	000036F	83396	84412	+	0.854167	0.460178	0.538745	48	89.0208
maker-falcon_000023F-augustus-gene-13.83	IFT43	000023F	1308561	1309406	+	0.909091	0.459137	0.505051	22	89.9545
augustus_masked-falcon_000028F-processed-gene-2.57		000028F	223149	223388	+	1	0.45702	0.45702	22	58.1364
snap_masked-falcon_000022F-processed-gene-12.84		000022F	1197377	1197762	-	1	0.455096	0.455096	6	68.8333
maker-falcon_000027F-snap-gene-9.76		000027F	925697	927320	+	0.615385	0.452855	0.73589	13	31.7692
maker-falcon_000000F-snap-gene-28.46	C9ORF85	000000F	2840605	2841632	+	0.789474	0.450441	0.570558	38	93.8684
maker-falcon_000023F-augustus-gene-15.136		000023F	1517580	1518537	-	0.9	0.446197	0.495775	20	102.95
maker-falcon_000003F-augustus-gene-40.29	LAMTOR2	000003F	4093565	4094143	+	1	0.443211	0.443211	10	86.4
maker-falcon_000000F-augustus-gene-22.102	MRPL13	000000F	2254327	2255387	+	0.75	0.440624	0.587499	28	73.5357
maker-falcon_000047F-augustus-gene-5.65	TMBIM6	000047F	532728	533715	-	0.673913	0.440425	0.653533	46	81.5217
maker-falcon_000042F-augustus-gene-7.160	NME1	000042F	821942	822587	-	0.8	0.440244	0.550305	20	68.9
maker-falcon_000065F-snap-gene-3.61	PPIL1	000065F	357358	363743	+	0.652174	0.43989	0.674499	46	62.7174
maker-falcon_000065F-snap-gene-3.61	PPIL1	000065F	357358	362598	+	0.652174	0.43989	0.674499	46	62.7174
augustus_masked-falcon_000014F-processed-gene-2.50	GTF2A2	000014F	271890	272445	-	0.846154	0.437226	0.516722	13	79.2308
maker-falcon_000029F-augustus-gene-12.71	ARPC4	000029F	1224099	1224978	+	0.777778	0.43508	0.559389	36	82.1389
maker-falcon_000009F-snap-gene-16.57		000009F	1659467	1661688	-	1	0.434783	0.434783	1	23
maker-falcon_000042F-snap-gene-1.49	CENPS	000042F	110838	111497	-	0.857143	0.431532	0.503454	14	85.7143
augustus_masked-falcon_000002F-processed-gene-19.16	PPIL3	000002F	1917189	1918018	-	0.852941	0.430781	0.505054	34	79.0882
maker-falcon_000042F-augustus-gene-1.61	CPTP	000042F	105441	106269	-	0.8	0.430727	0.538409	20	84
maker-falcon_000005F-snap-gene-29.112		000005F	2966021	2967124	-	0.769231	0.425786	0.553522	26	83.0769
maker-falcon_000008F-snap-gene-25.47		000008F	2499330	2499807	-	1	0.425358	0.425358	6	84.3333
maker-falcon_000011F-augustus-gene-28.161	HINT2	000011F	2906895	2907569	+	0.884615	0.423883	0.479172	26	72.3846
maker-falcon_000013F-snap-gene-10.59		000013F	1032502	1033331	-	0.875	0.422801	0.483201	16	73.5625
maker-falcon_000093F-snap-gene-0.123		000093F	27485	28253	-	1	0.422272	0.422272	14	173.643
maker-falcon_000046F-augustus-gene-4.86	NSA2	000046F	463121	464785	-	0.763158	0.422266	0.553314	38	76.9474
maker-falcon_000008F-snap-gene-29.75	GMPS	000008F	3040492	3047791	-	0.857143	0.421996	0.492329	7	100.857
maker-falcon_000008F-snap-gene-29.75	DSCAML1	000008F	3043169	3048252	-	0.857143	0.421996	0.492329	7	100.857
maker-falcon_000008F-snap-gene-29.75	DSCAML1	000008F	3043169	3047791	-	0.857143	0.421996	0.492329	7	100.857
maker-falcon_000008F-snap-gene-29.75	GMPS	000008F	3040492	3044958	-	0.857143	0.421996	0.492329	7	100.857
maker-falcon_000008F-snap-gene-29.75		000008F	3043169	3044958	-	0.857143	0.421996	0.492329	7	100.857
maker-falcon_000008F-augustus-gene-19.44		000008F	1932151	1932981	-	1	0.421244	0.421244	10	81.7
maker-falcon_000012F-augustus-gene-15.30		000012F	1526666	1527955	-	1	0.421084	0.421084	14	54.0714
maker-falcon_000003F-snap-gene-29.34		000003F	2947168	2948257	-	0.92	0.420326	0.456876	50	72.3
maker-falcon_000000F-snap-gene-17.50		000000F	1720896	1721827	-	0.692308	0.418166	0.604018	13	69.7692
maker-falcon_000029F-augustus-gene-2.89		000029F	198939	199598	+	0.894737	0.416359	0.465342	19	77.1053
maker-falcon_000047F-augustus-gene-1.40	CFAP20	000047F	103891	104618	+	0.821429	0.412623	0.502324	28	82
maker-falcon_000001F-augustus-gene-35.70	POLR2C	000001F	3546883	3548251	-	0.772727	0.411849	0.532981	44	68.4091
maker-falcon_000047F-snap-gene-5.22		000047F	518747	519500	+	0.727273	0.41162	0.565977	22	80.5
maker-falcon_000001F-augustus-gene-13.50	MRPS9	000001F	1335292	1336772	-	0.555556	0.408748	0.735747	9	21.2222
maker-falcon_000002F-augustus-gene-11.70	FANCI	000002F	1119495	1127674	-	0.571429	0.408193	0.714338	7	18.7143
genemark-falcon_000073F-processed-gene-2.63	MAP1LC3B	000073F	356837	357427	-	0.857143	0.40732	0.475206	28	79.3929
maker-falcon_000022F-snap-gene-3.46		000022F	315974	317152	-	0.833333	0.405353	0.486423	24	72.625
genemark-falcon_000077F-processed-gene-0.2		000077F	34696	35078	+	1	0.402211	0.402211	4	77.5
maker-falcon_000008F-augustus-gene-3.75	KDM6A	000008F	329431	330321	-	0.916667	0.401709	0.438228	24	75.4583
snap_masked-falcon_000062F-processed-gene-1.81		000062F	97147	98022	+	0.5	0.401525	0.80305	18	58.2778
maker-falcon_000003F-snap-gene-36.25		000003F	3673409	3673861	-	1	0.395852	0.395852	10	54.2
snap_masked-falcon_000005F-processed-gene-33.132	REXO2	000005F	3381991	3382826	-	0.722222	0.394855	0.546722	18	75.7222
maker-falcon_000008F-snap-gene-26.53		000008F	2681414	2681790	+	0.9	0.394359	0.438176	10	84.5
snap_masked-falcon_000000F-processed-gene-80.108		000000F	8010139	8011053	-	0.8	0.393095	0.491369	20	78.05
maker-falcon_000011F-augustus-gene-12.68	CHP1	000011F	1291604	1292309	+	0.642857	0.389579	0.606011	28	83.4643
augustus_masked-falcon_000039F-processed-gene-0.41	COL12A1	000039F	4213	11524	+	0.555556	0.388183	0.69873	9	20.6667
maker-falcon_000000F-snap-gene-58.57		000000F	5845446	5846008	+	1	0.38365	0.38365	6	129.167
maker-falcon_000001F-snap-gene-41.21		000001F	4166638	4167945	-	0.8125	0.382298	0.470521	64	72.2656
genemark-falcon_000049F-processed-gene-3.80	ASB13	000049F	393737	394786	+	0.85	0.382249	0.449705	20	69.1
maker-falcon_000011F-snap-gene-28.147		000011F	2979234	2981005	-	0.777778	0.381976	0.491112	9	21.2222
maker-falcon_000009F-augustus-gene-17.123	PSMA6	000009F	1760980	1762452	+	0.767442	0.381072	0.496549	43	77.0698
maker-falcon_000014F-snap-gene-8.63	GCLM	000014F	888472	889447	+	0.642857	0.381049	0.592743	14	105.929
maker-falcon_000076F-augustus-gene-0.66	YAF2	000076F	32987	33975	+	0.764706	0.380799	0.497968	34	83.8824
maker-falcon_000035F-augustus-gene-1.90		000035F	126999	127640	-	0.833333	0.37894	0.454728	36	69.75
maker-falcon_000000F-augustus-gene-78.31	NUTF2	000000F	7869304	7869877	+	0.791667	0.378044	0.47753	24	80.75
maker-falcon_000014F-augustus-gene-21.28	LIN7C	000014F	2115729	2116584	+	0.694444	0.377929	0.544218	36	73.9722
maker-falcon_000000F-snap-gene-44.42	CNPY4	000000F	4485941	4486710	+	0.833333	0.376462	0.451754	18	81.7222
maker-falcon_000047F-augustus-gene-6.33	CHMP4B	000047F	626223	627143	-	0.708333	0.374752	0.529062	24	63.7083
maker-falcon_000036F-augustus-gene-0.18	RWDD1	000036F	82359	85612	-	0.756757	0.373301	0.49329	148	81.5405
maker-falcon_000000F-snap-gene-0.34	GMPS	000000F	18159	22351	+	0.7	0.373281	0.533258	10	17.3
maker-falcon_000000F-snap-gene-0.34		000000F	18159	19930	+	0.7	0.373281	0.533258	10	17.3
maker-falcon_000003F-augustus-gene-14.79	MRPL27	000003F	1402988	1403550	-	0.85	0.372611	0.438366	20	86
maker-falcon_000115F-augustus-gene-0.68	EMC2	000115F	51025	52232	+	0.807692	0.372185	0.460801	26	86.0769
maker-falcon_000022F-snap-gene-17.41		000022F	1723547	1724238	-	0.805556	0.371988	0.461779	36	65.4167
maker-falcon_000016F-augustus-gene-22.76	MRPL42	000016F	2192956	2193515	+	0.642857	0.371326	0.577618	14	83.9286
maker-falcon_000015F-augustus-gene-3.83	NUDT14	000015F	366392	367554	-	0.777778	0.37049	0.476345	18	91.8333
genemark-falcon_000028F-processed-gene-3.53	RPSA	000028F	332165	333924	-	0.730159	0.370438	0.50734	126	61.2857
maker-falcon_000005F-snap-gene-33.35	SDHC	000005F	3380834	3381899	+	0.789474	0.370032	0.468707	38	84.6579
maker-falcon_000001F-snap-gene-56.129	PAM16	000001F	5611382	5611827	-	0.6	0.369204	0.61534	5	22
maker-falcon_000001F-augustus-gene-8.26	DESI2	000001F	817674	818588	+	0.807692	0.369091	0.456969	26	81.7308
maker-falcon_000000F-augustus-gene-68.84		000000F	6834314	6834668	-	0.875	0.368348	0.420969	16	64.8125
maker-falcon_000002F-augustus-gene-32.87		000002F	3277304	3279100	+	0.617647	0.367865	0.595591	34	38.7059
maker-falcon_000002F-augustus-gene-32.87		000002F	3277304	3279096	+	0.617647	0.367865	0.595591	34	38.7059
maker-falcon_000004F-snap-gene-8.22	POLR2G	000004F	885554	886307	+	0.7	0.366247	0.523209	10	77.1
maker-falcon_000076F-augustus-gene-0.76	HIKESHI	000076F	57333	58090	-	0.666667	0.364428	0.546642	18	68.7778
maker-falcon_000003F-snap-gene-34.101		000003F	3452260	3452695	+	0.777778	0.364129	0.468166	18	76.2778
maker-falcon_000020F-snap-gene-20.97	POLQ	000020F	2094000	2094513	+	1	0.363636	0.363636	1	11
snap_masked-falcon_000008F-processed-gene-21.12	PPCDC	000008F	2107424	2108423	-	0.861111	0.363328	0.421929	36	76.6389
maker-falcon_000001F-augustus-gene-48.63	ARL8B	000001F	4819173	4819938	-	0.8	0.362934	0.453667	30	82.5667
maker-falcon_000015F-augustus-gene-25.89	DSCAML1	000015F	2629014	2633448	-	1	0.362097	0.362097	9	44.6667
maker-falcon_000023F-snap-gene-4.38		000023F	402624	403052	-	0.85	0.361766	0.425608	20	61.05
maker-falcon_000022F-snap-gene-7.73	COX20	000022F	755173	755917	-	0.7	0.360476	0.514965	10	86
maker-falcon_000014F-snap-gene-9.61	LAGE3	000014F	988723	989401	+	0.71875	0.358733	0.499107	32	86.2188
maker-falcon_000011F-augustus-gene-16.36	PHYH	000011F	1661125	1662330	-	0.921053	0.358529	0.38926	76	73.5
genemark-falcon_000053F-processed-gene-0.44	ELOVL4	000053F	93548	94308	+	0.6875	0.357737	0.520345	16	51.375
maker-falcon_000002F-augustus-gene-11.70	FANCI	000002F	1114000	1127674	-	0.5	0.357169	0.714338	8	17.625
maker-falcon_000017F-augustus-gene-20.61		000017F	2008889	2010160	+	0.657895	0.356457	0.541815	38	65.4474
maker-falcon_000003F-snap-gene-36.22	MRPL23	000003F	3655073	3655912	-	0.7	0.355816	0.508308	20	83.35
maker-falcon_000069F-snap-gene-3.62	UBE2D2	000069F	357370	358294	+	0.653846	0.35511	0.54311	26	70.6154
snap_masked-falcon_000005F-processed-gene-28.59		000005F	2819641	2820298	+	0.785714	0.355024	0.451849	14	73.5
snap_masked-falcon_000002F-processed-gene-11.109		000002F	1074491	1075185	-	0.833333	0.354573	0.425488	6	74.6667
maker-falcon_000001F-snap-gene-19.14		000001F	1931597	1932663	+	0.7	0.354502	0.506431	20	42.5
genemark-falcon_000004F-processed-gene-15.50	NDUFS6	000004F	1518376	1518921	-	0.875	0.354244	0.404851	32	81.625
maker-falcon_000012F-snap-gene-24.36	BAG2	000012F	2378969	2379951	+	0.611111	0.353603	0.578623	18	73.1111
maker-falcon_000073F-augustus-gene-1.76		000073F	96827	98005	-	0.862069	0.353387	0.409929	58	66.4828
snap_masked-falcon_000008F-processed-gene-27.14	XRCC2	000008F	2788765	2789574	+	0.666667	0.352959	0.529439	18	82.3889
snap_masked-falcon_000082F-processed-gene-1.141		000082F	149701	150191	-	0.75	0.351499	0.468666	16	78.125
maker-falcon_000066F-augustus-gene-1.67		000066F	135790	136741	+	0.8	0.350637	0.438296	10	56.6
maker-falcon_000001F-augustus-gene-35.68		000001F	3591779	3592739	+	0.628571	0.350505	0.557622	70	37.6286
maker-falcon_000066F-augustus-gene-1.68		000066F	156091	157103	+	0.833333	0.350061	0.420073	12	71.1667
augustus_masked-falcon_000016F-processed-gene-22.112	PABPN1	000016F	2222633	2223553	-	0.770833	0.349422	0.453304	48	76.7083
snap_masked-falcon_000015F-processed-gene-25.144	POLR3A	000015F	2621344	2624010	+	1	0.346278	0.346278	2	63.5
maker-falcon_000042F-augustus-gene-7.145		000042F	703345	703726	+	1	0.344887	0.344887	9	50.6667
snap_masked-falcon_000043F-processed-gene-0.83		000043F	42	584	-	0.6	0.344522	0.574204	20	74.7
maker-falcon_000015F-augustus-gene-25.70	MRPL11	000015F	2589010	2589756	+	0.807692	0.344483	0.426503	26	85.0769
augustus_masked-falcon_000003F-processed-gene-35.60		000003F	3579194	3579943	+	0.9	0.343141	0.381268	20	92.55
maker-falcon_000013F-augustus-gene-11.97	DSCR3	000013F	1108790	1109413	+	0.714286	0.342724	0.479814	21	28.1905
maker-falcon_000009F-augustus-gene-17.133		000009F	1718780	1719594	-	1	0.342434	0.342434	8	89
maker-falcon_000004F-augustus-gene-19.79	NDUFA2	000004F	1969496	1971354	-	0.8	0.341297	0.426621	50	80.54
maker-falcon_000063F-augustus-gene-0.60	CCT8	000063F	80722	82496	-	0.5	0.340731	0.681462	10	14.7
maker-falcon_000077F-augustus-gene-0.27	ZBTB8OS	000077F	34794	36071	-	0.866667	0.339992	0.392299	15	87.8667
maker-falcon_000001F-augustus-gene-46.81		000001F	4688277	4688951	-	0.84375	0.338894	0.401652	32	81.9062
maker-falcon_000023F-augustus-gene-13.97	PTPMT1	000023F	1308756	1311345	-	0.795455	0.338507	0.425552	88	80.8182
maker-falcon_000031F-snap-gene-0.59		000031F	6137	6863	-	0.6875	0.338486	0.492343	16	28.5
maker-falcon_000076F-augustus-gene-0.73	UBE2N	000076F	34905	35806	-	0.684211	0.336506	0.491817	38	73.9474
maker-falcon_000093F-snap-gene-0.111		000093F	4711	5799	-	0.958333	0.335175	0.349748	24	652.875
maker-falcon_000016F-augustus-gene-13.124	BCL7A	000016F	1322649	1323214	+	0.772727	0.334838	0.43332	22	79.7273
maker-falcon_000003F-augustus-gene-40.23	RRP7A	000003F	4062833	4063695	+	0.9	0.334588	0.371764	10	89.3
genemark-falcon_000005F-processed-gene-34.25	DR1	000005F	3394727	3395883	-	0.727273	0.334093	0.459378	22	91.9091
maker-falcon_000000F-augustus-gene-56.68	MRPL43	000000F	5622882	5623654	-	0.911765	0.333344	0.365603	34	68.6471
snap_masked-falcon_000003F-processed-gene-39.8	CEBPG	000003F	3949976	3950899	+	0.666667	0.331798	0.497697	48	65.6458
maker-falcon_000011F-snap-gene-5.72		000011F	521741	522181	-	0.833333	0.331533	0.397839	30	78.7
maker-falcon_000026F-snap-gene-6.82	ARL6IP5	000026F	672184	673401	-	0.791667	0.328088	0.414427	24	69.125
maker-falcon_000006F-augustus-gene-25.52		000006F	2492297	2495748	-	0.826667	0.3274	0.396048	75	41.1733
maker-falcon_000013F-augustus-gene-11.97	DSCR3	000013F	1108789	1109413	+	0.681818	0.327146	0.479814	22	28.1818
maker-falcon_000031F-snap-gene-0.46	BRCC3	000031F	4564	6574	+	0.583333	0.325928	0.558733	12	26.5
maker-falcon_000010F-augustus-gene-20.64	ENSA	000010F	2017063	2017776	+	0.782609	0.325428	0.415824	23	82.3043
maker-falcon_000012F-augustus-gene-16.137	OSGEP	000012F	1630801	1631992	+	0.8	0.325332	0.406664	50	90.04
maker-falcon_000062F-augustus-gene-1.44	SSU72	000062F	124597	126015	+	0.696429	0.325075	0.466775	56	85.1429
maker-falcon_000016F-snap-gene-8.38	MRPS24	000016F	885011	885687	+	0.694444	0.323698	0.466126	36	68.1944
genemark-falcon_000014F-processed-gene-21.11	DNAJC30	000014F	2105089	2105748	+	0.818182	0.323257	0.395091	22	81.3182
maker-falcon_000008F-augustus-gene-16.74	POLR2L	000008F	1643132	1643577	-	0.75	0.323049	0.430732	16	86.25
maker-falcon_000067F-augustus-gene-0.58		000067F	38385	44224	+	0.788235	0.322422	0.409043	170	175.012
genemark-falcon_000002F-processed-gene-10.2	SZRD1	000002F	1009536	1010341	+	0.8	0.322094	0.402617	20	82.5
maker-falcon_000020F-snap-gene-10.75		000020F	1067330	1067702	-	0.5	0.321429	0.642857	2	13
maker-falcon_000044F-augustus-gene-2.65	NDUFC2	000044F	239058	239807	-	0.705882	0.320811	0.454482	34	71.3529
maker-falcon_000005F-augustus-gene-22.12		000005F	2200735	2202579	+	0.794118	0.320133	0.403131	34	76
maker-falcon_000058F-snap-gene-0.27		000058F	82366	83267	-	0.758621	0.32001	0.421832	29	88.6207
maker-falcon_000003F-augustus-gene-9.41	SNU13	000003F	940119	941236	-	0.826087	0.317456	0.384289	46	88.2391
maker-falcon_000011F-augustus-gene-27.131	SNRPE	000011F	2722917	2723349	-	0.75	0.316908	0.422545	20	87
genemark-falcon_000088F-processed-gene-0.31		000088F	11141	12311	+	0.454545	0.31647	0.696233	11	24
maker-falcon_000060F-augustus-gene-3.17	NME6	000060F	332670	335141	+	0.677778	0.314879	0.464576	90	76.6333
maker-falcon_000000F-augustus-gene-42.49	MAFK	000000F	4275596	4276546	+	0.72	0.314864	0.437311	50	98.8
augustus_masked-falcon_000010F-processed-gene-12.60	MTERF4	000010F	1229255	1230118	-	0.840909	0.314609	0.37413	44	85.0227
maker-falcon_000031F-snap-gene-8.81		000031F	818017	818876	-	0.857143	0.312574	0.36467	28	63.6429
maker-falcon_000000F-augustus-gene-34.36	MOSMO	000000F	3403934	3404574	-	0.857143	0.312476	0.364555	14	86.4286
maker-falcon_000014F-snap-gene-20.47	RPS17	000014F	2000485	2001066	-	0.833333	0.312298	0.374757	30	70.9333
maker-falcon_000002F-augustus-gene-2.58	MMACHC	000002F	201174	202155	+	0.958333	0.311714	0.325267	24	73.5417
maker-falcon_000009F-augustus-gene-29.65	ATP5MF	000009F	2897744	2898551	-	0.705882	0.311094	0.440716	34	80.2647
maker-falcon_000010F-augustus-gene-22.63	MRPS23	000010F	2269270	2270077	+	0.875	0.311054	0.35549	24	76.4167
maker-falcon_000014F-augustus-gene-13.52	PDIA6	000014F	1303011	1305538	-	0.757576	0.310542	0.409915	132	76.8182
maker-falcon_000062F-augustus-gene-1.57	THUMPD1	000062F	185238	186906	-	0.825	0.310094	0.375871	40	89.1
snap_masked-falcon_000001F-processed-gene-36.14	CCDC115	000001F	3612449	3612934	-	0.727273	0.309781	0.425948	22	62.4091
maker-falcon_000004F-augustus-gene-1.61		000004F	96603	97402	+	0.875	0.309734	0.353982	16	69
maker-falcon_000031F-augustus-gene-11.101		000031F	1109136	1110985	-	0.8125	0.309128	0.380465	96	72.4792
maker-falcon_000018F-augustus-gene-15.47		000018F	1586477	1587527	+	0.775	0.307926	0.397324	40	73.775
maker-falcon_000001F-augustus-gene-4.30	STYX	000001F	380667	381577	+	0.71875	0.307856	0.428321	32	70.125
maker-falcon_000006F-augustus-gene-7.3	HACD2	000006F	790080	792236	+	0.710843	0.307849	0.433075	83	83.0482
maker-falcon_000020F-snap-gene-10.54		000020F	1038369	1038815	+	1	0.305819	0.305819	6	51.1667
maker-falcon_000050F-snap-gene-0.58		000050F	68515	69117	-	0.761905	0.305155	0.400517	21	87.3333
snap_masked-falcon_000001F-processed-gene-25.14	SNRNP27	000001F	2574762	2575310	-	0.576923	0.305151	0.528928	26	47.7308
maker-falcon_000073F-snap-gene-1.1		000073F	96191	96679	+	0.666667	0.304845	0.457268	6	65
maker-falcon_000005F-augustus-gene-25.74	SNRPB2	000005F	2562065	2563480	+	0.854167	0.304342	0.356303	48	76.75
maker-falcon_000010F-snap-gene-8.50		000010F	867540	868193	-	0.666667	0.30367	0.455505	30	76.8333
maker-falcon_000006F-snap-gene-24.45		000006F	2492722	2493010	+	1	0.303618	0.303618	3	39
maker-falcon_000026F-snap-gene-6.82	ARL6IP5	000026F	672169	673401	-	0.769231	0.303416	0.394441	26	68.5769
maker-falcon_000004F-snap-gene-29.63		000004F	2966633	2967505	+	0.757576	0.30248	0.399273	33	74.0606
genemark-falcon_000006F-processed-gene-28.46	DNAJC25	000006F	2865582	2866646	+	0.777778	0.301768	0.387987	72	74.9583
maker-falcon_000042F-augustus-gene-2.66		000042F	231683	232030	-	1	0.301081	0.301081	6	43.6667
maker-falcon_000031F-snap-gene-0.46	BRCC3	000031F	4564	6866	+	0.611111	0.300876	0.492343	18	26.5
maker-falcon_000031F-snap-gene-0.59		000031F	5635	6863	-	0.611111	0.300876	0.492343	18	26.5
snap_masked-falcon_000013F-processed-gene-21.8		000013F	2121386	2122147	+	1	0.299989	0.299989	6	65.5
maker-falcon_000014F-snap-gene-13.13		000014F	1349814	1350650	-	0.707317	0.299741	0.423771	41	79.4878
maker-falcon_000000F-snap-gene-42.2		000000F	4242255	4242679	+	0.75	0.298951	0.398601	20	72.8
maker-falcon_000002F-augustus-gene-32.86	CPLANE2	000002F	3256119	3257351	+	0.5	0.298745	0.597491	10	65.8
maker-falcon_000136F-augustus-gene-0.10	MRPS18C	000136F	22386	23178	+	0.777778	0.298033	0.383185	27	87.1481
maker-falcon_000017F-snap-gene-13.32	PPIL1	000017F	1368661	1371522	-	0.7	0.296764	0.423948	10	34.1
maker-falcon_000006F-augustus-gene-24.58		000006F	2448579	2450635	+	0.77451	0.296014	0.382196	102	86.1961
maker-falcon_000004F-augustus-gene-7.69	EIF4E3	000004F	746571	747509	+	0.666667	0.295965	0.443948	18	85.8889
maker-falcon_000011F-augustus-gene-12.77	TM2D2	000011F	1290371	1291170	-	0.75	0.295934	0.394579	32	82.7188
maker-falcon_000075F-augustus-gene-2.35		000075F	331139	333446	+	1	0.294374	0.294374	4	31.75
maker-falcon_000034F-augustus-gene-5.20	CWC15	000034F	510740	511964	+	0.652778	0.293913	0.450249	72	77.4722
maker-falcon_000034F-augustus-gene-5.20	CWC15	000034F	510740	511923	+	0.652778	0.293913	0.450249	72	77.4722
maker-falcon_000016F-snap-gene-6.39		000016F	669958	670905	+	0.75	0.293815	0.391754	12	76.5833
augustus_masked-falcon_000028F-processed-gene-4.104	FAM162A	000028F	386842	387399	-	0.590909	0.293494	0.496682	22	78.2273
maker-falcon_000005F-augustus-gene-11.114	TRAPPC4	000005F	1123089	1124096	-	0.880952	0.292517	0.332046	42	85.3571
maker-falcon_000042F-snap-gene-1.42		000042F	127170	128530	+	0.833333	0.292432	0.350918	42	88.4762
maker-falcon_000042F-snap-gene-3.31		000042F	304474	305537	+	0.590909	0.291696	0.493639	22	42.3182
maker-falcon_000006F-augustus-gene-7.3	HACD2	000006F	790050	792236	+	0.704545	0.291136	0.413225	88	82.5795
maker-falcon_000005F-snap-gene-26.50	RPE	000005F	2657739	2658705	-	0.695652	0.29053	0.417637	46	64.8043
maker-falcon_000052F-augustus-gene-5.44	TRAPPC5	000052F	629732	631314	-	0.660714	0.290484	0.439651	56	73.4821
maker-falcon_000009F-snap-gene-20.56	CFL1	000009F	1986037	1988391	-	0.6	0.290159	0.483598	55	34.5091
augustus_masked-falcon_000008F-processed-gene-15.23	CARHSP1	000008F	1520263	1521327	+	0.625	0.290028	0.464045	40	71
maker-falcon_000031F-snap-gene-0.46	BRCC3	000031F	4564	7664	+	0.631579	0.289826	0.45889	19	25.6842
maker-falcon_000012F-augustus-gene-25.81	ARL14EP	000012F	2505426	2506013	+	0.84375	0.289598	0.343227	32	83.4688
maker-falcon_000012F-augustus-gene-18.61	RPL38	000012F	1807710	1808925	+	0.673913	0.289405	0.429439	46	78.8043
maker-falcon_000012F-augustus-gene-18.61	RPL38	000012F	1807725	1808925	+	0.673913	0.289405	0.429439	46	78.8043
maker-falcon_000026F-augustus-gene-0.80		000026F	9649	10721	+	0.761905	0.289258	0.379651	42	71.881
maker-falcon_000026F-snap-gene-0.26	RWDD2A	000026F	30441	31674	+	0.777778	0.288818	0.371338	36	73.8611
maker-falcon_000018F-augustus-gene-5.80	TRAPPC1	000018F	534462	535287	-	0.611111	0.288734	0.472474	18	89.4444
maker-falcon_000052F-augustus-gene-0.119	TRIR	000052F	73373	74484	-	0.756757	0.287854	0.380378	74	70.8784
augustus_masked-falcon_000020F-processed-gene-24.1	CHCHD2	000020F	2412955	2414167	+	0.6875	0.287057	0.417537	32	77.875
snap_masked-falcon_000035F-processed-gene-7.6		000035F	716168	716867	+	0.8	0.286843	0.358554	20	69.55
maker-falcon_000042F-augustus-gene-5.104	RRS1	000042F	492716	493975	-	0.666667	0.286811	0.430217	60	79.9333
maker-falcon_000003F-augustus-gene-17.61	NDUFA11	000003F	1711104	1711917	-	0.794118	0.28641	0.360664	34	78.3235
maker-falcon_000003F-augustus-gene-34.36	2025-03-03	000003F	3446929	3449009	+	0.8	0.285729	0.357162	90	87.9556
maker-falcon_000020F-snap-gene-14.40	RPS20	000020F	1431245	1431816	-	0.727273	0.285707	0.392847	33	75.7576
maker-falcon_000027F-snap-gene-12.16		000027F	1263676	1264529	+	0.875	0.285548	0.326341	8	405.875
maker-falcon_000020F-augustus-gene-9.93	XPNPEP1	000020F	961335	963902	-	0.518519	0.285422	0.550457	27	25.5185
maker-falcon_000004F-snap-gene-29.63		000004F	2966572	2967505	+	0.714286	0.285195	0.399273	35	73.6286
maker-falcon_000002F-augustus-gene-7.17	PIN4	000002F	785446	786359	-	0.666667	0.282932	0.424398	30	100.733
maker-falcon_000062F-augustus-gene-1.57	THUMPD1	000062F	185487	186906	-	0.815789	0.28292	0.346805	38	89.0789
augustus_masked-falcon_000136F-processed-gene-0.19	MCM7	000136F	3	434	-	0.583333	0.282535	0.484345	12	81.6667
maker-falcon_000012F-snap-gene-13.83		000012F	1341123	1342652	-	0.428571	0.282332	0.658776	28	29.9643
snap_masked-falcon_000038F-processed-gene-3.109		000038F	284040	285499	-	0.818182	0.281972	0.344633	11	46.4545
maker-falcon_000034F-augustus-gene-0.27	NOL12	000034F	85045	86315	-	0.6875	0.281586	0.409579	64	90.1094
maker-falcon_000013F-augustus-gene-24.37	EMC6	000013F	2444699	2446003	+	0.777778	0.28136	0.361748	54	79.1296
maker-falcon_000011F-augustus-gene-15.86	MED6	000011F	1521782	1523238	-	0.692308	0.281324	0.406356	39	86.0769
maker-falcon_000036F-augustus-gene-4.119		000036F	427536	428111	-	0.7	0.281094	0.401563	10	65.5
maker-falcon_000019F-augustus-gene-23.81	MED7	000019F	2394487	2395591	-	0.7	0.280651	0.40093	50	79.7
maker-falcon_000036F-augustus-gene-6.37	NIPSNAP1	000036F	634497	636732	-	0.758621	0.280274	0.369452	116	75.5259
augustus_masked-falcon_000001F-processed-gene-46.33	ENDOG	000001F	4598518	4600083	+	0.8125	0.278271	0.342488	48	75.6458
maker-falcon_000005F-augustus-gene-25.77	MON2	000005F	2503131	2504167	-	1	0.277792	0.277792	6	178.5
maker-falcon_000001F-augustus-gene-16.77	LAMTOR1	000001F	1621644	1622907	+	0.770833	0.277484	0.35998	48	73.1875
maker-falcon_000000F-augustus-gene-52.50		000000F	5206912	5207877	-	0.709677	0.277375	0.390847	31	64.3871
augustus_masked-falcon_000035F-processed-gene-4.49	UQCRH	000035F	406127	406795	+	0.785714	0.277262	0.352879	14	85.7143
maker-falcon_000042F-snap-gene-7.60		000042F	823236	824185	+	0.787879	0.277197	0.351826	33	83.6061
maker-falcon_000003F-snap-gene-17.93		000003F	1740640	1741258	-	0.428571	0.276956	0.64623	7	20.1429
maker-falcon_000012F-snap-gene-17.20		000012F	1783146	1784453	+	0.956522	0.275797	0.288333	46	208.609
snap_masked-falcon_000009F-processed-gene-10.67	SMDT1	000009F	995475	995735	+	0.625	0.275614	0.440983	8	75.625
maker-falcon_000005F-augustus-gene-22.12		000005F	2200356	2201485	+	0.789474	0.275432	0.34888	38	73.2632
maker-falcon_000022F-augustus-gene-9.95	ISCU	000022F	947540	948645	-	0.75	0.275418	0.367223	60	81.0167
maker-falcon_000225F-snap-gene-0.15		000225F	10015	11172	-	0.611111	0.274514	0.449204	36	49.3889
maker-falcon_000009F-augustus-gene-17.122	CEP41	000009F	1759225	1760517	+	0.815789	0.274348	0.336298	38	78.1053
maker-falcon_000015F-snap-gene-25.30	SUB1	000015F	2524124	2525103	+	0.71875	0.274098	0.381354	32	76.2188
maker-falcon_000001F-augustus-gene-41.60	TWSG1	000001F	4150654	4152178	+	0.8125	0.273915	0.337127	64	89.75
maker-falcon_000061F-augustus-gene-2.28	CYP4V2	000061F	278132	281346	+	0.64	0.27367	0.42761	25	39.08
maker-falcon_000008F-snap-gene-15.70	DNAL4	000008F	1521522	1522000	-	0.7	0.273196	0.39028	20	75.95
maker-falcon_000009F-augustus-gene-10.20	ALG11	000009F	1015492	1017056	+	0.84	0.273102	0.325122	50	72.64
maker-falcon_000009F-snap-gene-17.107	SNRPD2	000009F	1762455	1763381	-	0.763158	0.272002	0.356416	38	89.4211
maker-falcon_000060F-augustus-gene-2.78	TMEM65	000060F	274191	275609	-	0.5625	0.271803	0.483206	48	56.2292
augustus_masked-falcon_000006F-processed-gene-15.52	C1ORF131	000006F	1521225	1521980	-	0.611111	0.271257	0.443875	18	74.3889
augustus_masked-falcon_000018F-processed-gene-3.97	POLR2F	000018F	334790	335308	+	0.9	0.271248	0.301386	20	83.85
maker-falcon_000034F-augustus-gene-2.33	DKC1	000034F	200168	203827	-	0.688623	0.27103	0.393582	167	75.3832
maker-falcon_000026F-augustus-gene-15.44	DYNLRB2	000026F	1564290	1565415	+	0.722222	0.269893	0.373699	54	78.537
snap_masked-falcon_000004F-processed-gene-5.17	PSMG4	000004F	541069	541422	-	0.6	0.269809	0.449681	10	75.9
maker-falcon_000046F-augustus-gene-5.15	PTPN14	000046F	529515	532762	-	0.722222	0.269686	0.373411	18	19.5556
augustus_masked-falcon_000003F-processed-gene-39.76	PRCC	000003F	3915002	3916139	-	0.71875	0.269491	0.374943	32	73.4062
maker-falcon_000027F-snap-gene-6.60		000027F	635404	636949	-	0.846154	0.269034	0.317949	26	76.0385
maker-falcon_000006F-snap-gene-22.20		000006F	2287183	2288516	-	0.803571	0.268076	0.333606	56	84.125
maker-falcon_000006F-snap-gene-22.20		000006F	2287283	2288516	-	0.803571	0.268076	0.333606	56	84.125
maker-falcon_000006F-augustus-gene-25.52		000006F	2494403	2495748	-	0.785714	0.267981	0.341067	42	46.0238
maker-falcon_000028F-snap-gene-14.28		000028F	1465455	1466284	-	0.65625	0.267436	0.407522	64	80.7344
maker-falcon_000016F-augustus-gene-21.30		000016F	2093088	2099038	-	0.6	0.267205	0.445342	5	56.2
maker-falcon_000016F-augustus-gene-21.30		000016F	2094345	2098735	-	0.6	0.267205	0.445342	5	56.2
maker-falcon_000016F-augustus-gene-21.30		000016F	2093088	2098735	-	0.6	0.267205	0.445342	5	56.2
maker-falcon_000016F-augustus-gene-21.30		000016F	2094345	2099038	-	0.6	0.267205	0.445342	5	56.2
snap_masked-falcon_000000F-processed-gene-65.13	AGGF1	000000F	6545094	6546610	+	0.7	0.266695	0.380993	70	70.9143
augustus_masked-falcon_000008F-processed-gene-10.76	TYW3	000008F	1056412	1059184	-	0.730337	0.26631	0.36464	89	73.7416
snap_masked-falcon_000004F-processed-gene-34.110	WASF3	000004F	3443204	3444019	-	0.764706	0.265796	0.34758	34	62.4412
maker-falcon_000002F-augustus-gene-11.69		000002F	1108434	1111024	-	0.571429	0.265437	0.464515	7	14.8571
maker-falcon_000002F-augustus-gene-11.69		000002F	1108434	1111048	-	0.571429	0.265437	0.464515	7	14.8571
maker-falcon_000002F-snap-gene-29.96		000002F	2939266	2941255	+	1	0.2654	0.2654	13	74.8462
maker-falcon_000038F-augustus-gene-6.88	RPL26	000038F	627969	628605	-	0.645833	0.26438	0.409362	48	67.5833
maker-falcon_000023F-augustus-gene-12.54	NPAS4	000023F	1265762	1266352	-	0.652174	0.26356	0.404125	46	70.9348
maker-falcon_000038F-augustus-gene-3.35	MRPS18A	000038F	368168	368807	+	0.678571	0.263466	0.388265	28	79.3929
maker-falcon_000050F-augustus-gene-5.155	DAP	000050F	611386	611886	-	0.625	0.262904	0.420647	24	69.4583
maker-falcon_000059F-snap-gene-1.53		000059F	152779	154213	-	0.633333	0.262893	0.415094	30	71.9333
augustus_masked-falcon_000082F-processed-gene-1.52	LSM8	000082F	192568	193071	-	0.846154	0.262161	0.309827	26	58.6154
maker-falcon_000020F-snap-gene-10.53		000020F	1037207	1038006	+	1	0.2618	0.2618	18	107.667
snap_masked-falcon_000011F-processed-gene-16.2		000011F	1607325	1608265	+	0.857143	0.261186	0.304717	35	83.8
genemark-falcon_000000F-processed-gene-80.11	POLE4	000000F	8049689	8054964	+	0.619048	0.260874	0.421411	21	75.2857
maker-falcon_000115F-augustus-gene-0.66	RAB18	000115F	41916	42814	+	0.785714	0.260621	0.3317	42	77.2857
augustus_masked-falcon_000015F-processed-gene-2.12	TMEM69	000015F	175574	176287	-	0.7	0.260501	0.372144	20	75.3
maker-falcon_000001F-augustus-gene-40.78	CDC42SE2	000001F	4033334	4034227	+	0.772727	0.260182	0.336706	44	70.0455
maker-falcon_000001F-snap-gene-33.104		000001F	3378989	3379580	+	0.772727	0.259981	0.336446	22	63.4545
maker-falcon_000060F-snap-gene-4.57	NDUFB3	000060F	438914	440106	-	0.647059	0.259201	0.400583	34	66.3529
maker-falcon_000011F-augustus-gene-28.192	HINT1	000011F	2912499	2913126	-	0.659091	0.259038	0.393023	44	70.6818
genemark-falcon_000002F-processed-gene-10.3	PPIB	000002F	1030727	1032773	+	0.778846	0.258975	0.332511	104	79.125
maker-falcon_000023F-snap-gene-15.99	SMIM8	000023F	1583958	1584720	+	0.636364	0.258692	0.406517	22	69.5909
maker-falcon_000060F-augustus-gene-3.17	NME6	000060F	332561	335141	+	0.590909	0.258517	0.43749	110	69.7
maker-falcon_000009F-augustus-gene-0.107	THG1L	000009F	49151	50235	+	0.673077	0.258103	0.383468	52	69.8654
maker-falcon_000031F-augustus-gene-8.109	SNX12	000031F	874614	875823	-	0.692308	0.257991	0.372654	78	74.7308
genemark-falcon_000002F-processed-gene-15.22	MCTS1	000002F	1569677	1570554	+	0.714286	0.257905	0.361067	21	74.3333
maker-falcon_000023F-augustus-gene-10.83	ETF1	000023F	1000310	1003132	-	0.571429	0.257574	0.450754	7	31
snap_masked-falcon_000029F-processed-gene-4.14	C1ORF43	000029F	466414	466856	+	0.666667	0.257383	0.386075	18	80
maker-falcon_000068F-snap-gene-1.37		000068F	182804	183177	-	0.777778	0.256406	0.329665	9	32.4444
maker-falcon_000017F-snap-gene-19.33	DTD1	000017F	1921521	1923204	-	0.608696	0.256281	0.421033	46	77.3696
maker-falcon_000012F-snap-gene-18.32		000012F	1798641	1799924	-	0.762712	0.256055	0.335717	59	80.3559
maker-falcon_000004F-augustus-gene-8.50	CKS1B	000004F	886465	886919	-	0.785714	0.25551	0.325194	14	85.2143
maker-falcon_000002F-augustus-gene-23.103		000002F	2331538	2332087	-	0.727273	0.255109	0.350775	22	73.6818
augustus_masked-falcon_000007F-processed-gene-13.103	LAMP1	000007F	1296999	1298869	-	0.66	0.254606	0.385766	50	67.74
maker-falcon_000012F-augustus-gene-16.144	FMC1	000012F	1597659	1598032	-	0.631579	0.254604	0.403122	38	65.7895
maker-falcon_000015F-augustus-gene-25.63	PSMB4	000015F	2501117	2502229	+	0.692308	0.254554	0.367689	52	70.0962
maker-falcon_000002F-snap-gene-17.40	MRPL35	000002F	1769156	1770132	-	0.727273	0.254525	0.349972	55	81.0182
maker-falcon_000009F-augustus-gene-29.65	ATP5MF	000009F	2897744	2898896	-	0.642857	0.253368	0.394128	42	83.4048
maker-falcon_000011F-augustus-gene-24.59	NDUFB11	000011F	2481508	2482454	+	0.6875	0.253199	0.36829	64	56.2344
maker-falcon_000060F-augustus-gene-2.78	TMEM65	000060F	274191	275873	-	0.576923	0.252237	0.437211	52	55.0577
maker-falcon_000015F-augustus-gene-25.72	TBP	000015F	2594437	2595838	+	0.758065	0.252191	0.332677	62	78.2258
snap_masked-falcon_000000F-processed-gene-53.92	PIGC	000000F	5356245	5357069	-	0.6	0.25205	0.420083	30	60.5333
maker-falcon_000015F-augustus-gene-25.64	TBCC	000015F	2505543	2507329	+	0.78	0.252004	0.323082	50	79.16
maker-falcon_000015F-augustus-gene-25.78		000015F	2512580	2513971	-	0.695652	0.251311	0.361259	46	69.587
maker-falcon_000001F-snap-gene-0.53		000001F	93600	94972	+	0.586207	0.250761	0.427768	58	77.6379
maker-falcon_000005F-augustus-gene-37.53	RPL28	000005F	3729126	3730423	+	0.760563	0.25072	0.329651	71	85.5211
maker-falcon_000012F-snap-gene-17.34		000012F	1771555	1772788	-	0.666667	0.250578	0.375867	33	68.7879
maker-falcon_000031F-snap-gene-10.23		000031F	1074938	1076388	-	0.684783	0.250474	0.365772	92	95.5109
genemark-falcon_000012F-processed-gene-1.73		000012F	125408	126911	+	0.483146	0.250194	0.517844	89	37.1348
maker-falcon_000044F-snap-gene-4.68	BUB3	000044F	478083	480325	-	0.777778	0.250072	0.321521	99	69.404
maker-falcon_000007F-snap-gene-14.88		000007F	1451990	1452521	-	1	0.25	0.25	1	12
maker-falcon_000006F-augustus-gene-26.51		000006F	2597755	2598947	+	0.759259	0.249975	0.329236	54	61.2407
maker-falcon_000017F-augustus-gene-8.9	LIPT2	000017F	857394	859518	+	0.666667	0.249847	0.37477	72	79.6389
maker-falcon_000013F-augustus-gene-26.1		000013F	2623340	2624589	+	0.730769	0.24935	0.341215	26	70.0385
maker-falcon_000082F-augustus-gene-1.96	ZNF277	000082F	190903	192658	+	0.759259	0.248663	0.327507	54	82.8148
maker-falcon_000000F-snap-gene-83.65	CENPX	000000F	8289245	8291218	-	0.576923	0.24853	0.430785	52	89.75
maker-falcon_000038F-augustus-gene-3.30	TADA1	000038F	327344	328821	+	0.72093	0.248424	0.344588	86	72.7907
genemark-falcon_000001F-processed-gene-4.7	TMEM50A	000001F	403473	404126	-	0.736842	0.248061	0.336654	38	67.6053
maker-falcon_000050F-augustus-gene-3.95	HSPE1	000050F	360064	360493	-	0.785714	0.247422	0.314901	14	79.0714
maker-falcon_000000F-augustus-gene-71.26	PAM16	000000F	7114087	7115212	-	0.714286	0.246763	0.345468	35	65.9714
maker-falcon_000001F-snap-gene-5.129	SRSF3	000001F	540091	541659	-	0.774775	0.246353	0.317967	111	79.2162
maker-falcon_000073F-augustus-gene-0.87	TOPORS	000073F	13726	16037	-	0.7	0.246268	0.351811	90	70.0333
maker-falcon_000012F-snap-gene-18.30		000012F	1782872	1785992	-	0.921875	0.245869	0.266705	64	197.297
maker-falcon_000010F-augustus-gene-11.56	AKTIP	000010F	1171249	1172829	+	0.744444	0.245347	0.32957	90	65.4778
maker-falcon_000001F-snap-gene-36.52		000001F	3654929	3655510	+	0.8	0.245071	0.306338	35	61.5143
maker-falcon_000055F-augustus-gene-1.82	ATP6V0C	000055F	121103	122760	-	0.710145	0.244714	0.344597	69	75.6377
genemark-falcon_000005F-processed-gene-37.31		000005F	3751175	3752397	+	0.671053	0.243945	0.363526	76	78.1579
maker-falcon_000000F-augustus-gene-40.36		000000F	4005379	4007056	-	0.716667	0.243748	0.340113	60	82.3833
maker-falcon_000006F-augustus-gene-9.81	MRRF	000006F	946445	947525	+	0.866667	0.243648	0.281133	30	74.1667
maker-falcon_000004F-augustus-gene-30.8	CENPV	000004F	3082313	3083752	+	0.817073	0.24352	0.29804	82	74.6707
maker-falcon_000042F-augustus-gene-0.58		000042F	29774	33040	+	0.660714	0.243361	0.36833	56	80.3393
maker-falcon_000010F-augustus-gene-24.67	ATAT1	000010F	2483303	2484454	-	0.673913	0.243176	0.360843	46	63.9565
snap_masked-falcon_000003F-processed-gene-14.99		000003F	1446984	1447863	+	0.666667	0.242502	0.363752	39	68
maker-falcon_000015F-augustus-gene-25.89	DSCAML1	000015F	2628198	2633448	-	0.785714	0.241866	0.30783	14	38.0714
maker-falcon_000015F-augustus-gene-25.89	DSCAML1	000015F	2628243	2633448	-	0.785714	0.241866	0.30783	14	38.0714
maker-falcon_000015F-augustus-gene-25.89	DSCAM	000015F	2628198	2631617	-	0.785714	0.241866	0.30783	14	38.0714
maker-falcon_000009F-augustus-gene-17.132	RMDN1	000009F	1714298	1715285	-	0.6875	0.241559	0.351359	80	70.0875
maker-falcon_000023F-augustus-gene-13.97	PTPMT1	000023F	1308756	1311858	-	0.753968	0.2413	0.320041	126	80.381
snap_masked-falcon_000013F-processed-gene-14.106		000013F	1456937	1457949	-	0.794872	0.240956	0.303138	78	65.0769
augustus_masked-falcon_000012F-processed-gene-10.36	GNPNAT1	000012F	1033474	1034232	+	0.7	0.240382	0.343403	40	76.1
maker-falcon_000034F-augustus-gene-2.33	DKC1	000034F	200168	204444	-	0.640212	0.240133	0.375083	189	73.037
maker-falcon_000031F-augustus-gene-3.21	UBE2C	000031F	354044	355100	+	0.8	0.239865	0.299831	30	93.8667
maker-falcon_000001F-augustus-gene-64.21	ATP6V1G1	000001F	6424052	6425255	+	0.640625	0.23957	0.373963	64	69.8438
maker-falcon_000023F-snap-gene-4.46		000023F	445246	446808	-	0.684211	0.239536	0.350091	38	58.1053
maker-falcon_000035F-augustus-gene-2.35	PCGF3	000035F	200455	201359	-	0.666667	0.239271	0.358907	30	70.8333
maker-falcon_000006F-augustus-gene-31.61	RANBP9	000006F	3108292	3110497	-	0.711111	0.239114	0.336255	90	76.9556
maker-falcon_000023F-augustus-gene-0.35		000023F	8218	8725	+	0.568182	0.238882	0.420433	44	59.1591
augustus_masked-falcon_000024F-processed-gene-14.64	TRAPPC12	000024F	1492626	1495696	+	0.619048	0.238604	0.385438	231	62.329
maker-falcon_000046F-snap-gene-1.44	ELP5	000046F	124713	126329	-	0.71	0.238442	0.335833	100	71.78
maker-falcon_000003F-augustus-gene-40.26	DCTN5	000003F	4082657	4083873	+	0.74359	0.238042	0.320126	39	81.8462
maker-falcon_000002F-augustus-gene-34.35		000002F	3403427	3404075	-	0.545455	0.238035	0.436398	11	32.9091
maker-falcon_000009F-augustus-gene-19.104	YAE1D1	000009F	1986052	1987042	+	0.513514	0.237947	0.46337	37	35.027
maker-falcon_000010F-augustus-gene-23.83	GOLGA7	000010F	2303805	2305211	-	0.65	0.237654	0.365622	40	77.575
augustus_masked-falcon_000004F-processed-gene-35.18	CYB5D2	000004F	3576039	3577088	+	0.617647	0.237425	0.384402	34	75.9412
maker-falcon_000000F-augustus-gene-80.25	UQCR11	000000F	8001993	8002278	+	0.75	0.237364	0.316485	12	60.5833
maker-falcon_000004F-augustus-gene-1.61		000004F	96603	98229	+	0.735294	0.237177	0.32256	34	74.1176
maker-falcon_000011F-augustus-gene-0.51	MAX	000011F	84947	86290	+	0.722892	0.236867	0.327666	83	73.0602
maker-falcon_000011F-augustus-gene-0.51	MAX	000011F	84949	86290	+	0.722892	0.236867	0.327666	83	73.0602
maker-falcon_000024F-augustus-gene-19.37		000024F	1898206	1899627	-	0.7	0.236741	0.338201	40	81.25
maker-falcon_000098F-augustus-gene-0.100	NFYB	000098F	18214	19082	+	0.5625	0.236608	0.420637	32	81.75
maker-falcon_000005F-augustus-gene-13.75		000005F	1351191	1352722	-	0.583333	0.236304	0.405093	36	97.6389
maker-falcon_000073F-augustus-gene-0.87	TOPORS	000073F	13726	16124	-	0.691489	0.236054	0.341371	94	71
maker-falcon_000005F-augustus-gene-25.80		000005F	2556558	2558005	-	0.846154	0.236028	0.278942	78	90.8718
snap_masked-falcon_000008F-processed-gene-16.8		000008F	1614145	1614786	+	0.708333	0.235581	0.332585	24	78.1667
maker-falcon_000001F-augustus-gene-59.26	CISD1	000001F	5952371	5952979	+	0.8125	0.235548	0.289905	32	83.5938
maker-falcon_000002F-augustus-gene-31.111	COPE	000002F	3132782	3133945	-	0.65625	0.235404	0.358711	32	74.6562
maker-falcon_000013F-augustus-gene-10.70		000013F	1028555	1029384	+	0.675	0.235178	0.348412	40	74.7
augustus_masked-falcon_000001F-processed-gene-40.2		000001F	3988553	3990409	-	0.581818	0.235106	0.404089	55	56.4727
maker-falcon_000038F-snap-gene-5.126		000038F	514915	515574	+	0.764706	0.235047	0.307369	17	81.2353
maker-falcon_000012F-augustus-gene-16.132	BCCIP	000012F	1596209	1597550	+	0.52381	0.234069	0.446858	42	80.6667
maker-falcon_000028F-snap-gene-4.83		000028F	466008	466774	+	0.56	0.233487	0.416942	25	63.24
maker-falcon_000022F-augustus-gene-6.43	POP4	000022F	670342	671639	+	0.714286	0.23347	0.326857	42	79.9286
maker-falcon_000016F-augustus-gene-18.100	HMOX1	000016F	1798746	1801018	-	0.727273	0.23177	0.318683	110	78.1818
maker-falcon_000049F-augustus-gene-4.39	C12ORF45	000049F	395125	396173	-	0.5625	0.231522	0.411595	32	64.5312
maker-falcon_000117F-snap-gene-0.8		000117F	72491	72942	+	0.944444	0.231192	0.244792	18	159.111
maker-falcon_000082F-augustus-gene-1.109	PCNA	000082F	168478	170096	-	0.690476	0.231122	0.334729	84	73.4167
maker-falcon_000000F-augustus-gene-9.95	NXNL2	000000F	914077	915709	-	0.660714	0.231	0.349621	56	77.7857
maker-falcon_000044F-snap-gene-6.153		000044F	689552	691505	+	1	0.230937	0.230937	5	70
maker-falcon_000005F-augustus-gene-33.94	ZBED4	000005F	3361554	3364088	-	1	0.230769	0.230769	1	13
maker-falcon_000154F-augustus-gene-0.64	POLE3	000154F	53794	55285	-	0.709677	0.230735	0.325127	62	80.3065
maker-falcon_000012F-augustus-gene-15.30		000012F	1526666	1528285	-	0.653846	0.230095	0.351909	26	53.7692
snap_masked-falcon_000076F-processed-gene-0.0	MPC1	000076F	5290	6634	+	0.666667	0.229765	0.344647	24	99.375
genemark-falcon_000000F-processed-gene-67.43	BCL2L1	000000F	6670182	6670810	+	0.791667	0.22918	0.289491	24	66.7083
maker-falcon_000052F-augustus-gene-0.115		000052F	52617	53710	-	0.777778	0.229041	0.294482	27	96.4815
maker-falcon_000019F-augustus-gene-3.74		000019F	378694	379170	-	0.4375	0.228695	0.522731	16	62.4375
augustus_masked-falcon_000002F-processed-gene-43.47	DDX12P	000002F	4293600	4295299	-	0.506024	0.228489	0.451537	83	47.1807
maker-falcon_000035F-snap-gene-7.78	EDF1	000035F	708654	709954	+	0.75	0.228278	0.304371	48	82.5625
maker-falcon_000031F-snap-gene-0.46		000031F	6559	7664	+	0.714286	0.227936	0.319111	7	24.2857
maker-falcon_000023F-augustus-gene-18.71	TSNARE1	000023F	1824180	1825331	-	0.842105	0.227672	0.270361	38	84.8947
maker-falcon_000011F-augustus-gene-0.51	MAX	000011F	84913	86290	+	0.735632	0.227318	0.309011	87	73.908
genemark-falcon_000018F-processed-gene-19.61	ERGIC1	000018F	1922713	1924764	+	0.684211	0.227047	0.331838	114	77.3509
maker-falcon_000019F-augustus-gene-9.2	COMMD2	000019F	931016	932135	+	0.590909	0.226952	0.384073	22	71.0909
snap_masked-falcon_000038F-processed-gene-6.116	CBX1	000038F	648293	649017	-	0.6875	0.226701	0.329746	16	98.875
maker-falcon_000068F-augustus-gene-0.45	RABIF	000068F	78565	79254	-	0.7	0.226642	0.323774	20	73.3
maker-falcon_000000F-snap-gene-49.43		000000F	4978118	4978550	+	0.642857	0.226627	0.352531	14	75.2143
maker-falcon_000019F-snap-gene-21.50		000019F	2116186	2117254	-	0.642857	0.226276	0.351984	42	74.7143
maker-falcon_000036F-augustus-gene-7.112	NACA	000036F	715024	716281	-	0.545455	0.226236	0.414767	66	75.1364
genemark-falcon_000011F-processed-gene-7.97	INPP5J	000011F	724542	726155	-	0.716216	0.225919	0.315434	74	77.2703
maker-falcon_000057F-snap-gene-3.100		000057F	329038	330145	-	0.758621	0.225475	0.297217	29	47.069
maker-falcon_000014F-augustus-gene-20.53	ELOC	000014F	1999243	2000252	+	0.809524	0.224806	0.277701	42	82.5238
maker-falcon_000011F-snap-gene-22.68		000011F	2250643	2251418	-	0.857143	0.224066	0.26141	7	88
maker-falcon_000015F-augustus-gene-20.27	RHEB	000015F	2060801	2061642	-	0.763158	0.2237	0.293124	38	77.5
maker-falcon_000008F-augustus-gene-3.76		000008F	332452	333582	-	0.681159	0.223473	0.328078	69	74.3188
maker-falcon_000066F-augustus-gene-0.105	DMAC2	000066F	28406	29621	+	0.769231	0.223394	0.290412	65	77.2308
maker-falcon_000005F-snap-gene-9.47	BECN1	000005F	963140	964778	+	0.710526	0.223328	0.314314	76	72.1842
maker-falcon_000009F-augustus-gene-12.23		000009F	1194064	1194639	+	0.791667	0.223192	0.281927	24	45
genemark-falcon_000011F-processed-gene-28.12	HSP90AB1	000011F	2898566	2899536	+	0.702381	0.223128	0.317674	84	68.5119
maker-falcon_000012F-augustus-gene-11.97		000012F	1091619	1093256	+	0.625	0.223031	0.35685	48	81.9583
maker-falcon_000098F-snap-gene-0.143	BTF3L4	000098F	137500	138618	+	0.766667	0.222749	0.290543	60	69.25
maker-falcon_000008F-augustus-gene-14.45		000008F	1466807	1467861	-	0.76	0.222687	0.29301	50	74.82
maker-falcon_000011F-snap-gene-28.119	FIS1	000011F	2946781	2947860	+	0.75	0.222661	0.296882	32	83.5625
snap_masked-falcon_000012F-processed-gene-13.127		000012F	1340196	1342212	+	0.388889	0.222303	0.571638	36	27.75
maker-falcon_000000F-snap-gene-30.59		000000F	3064754	3067174	+	0.741176	0.221582	0.29896	85	58.9059
maker-falcon_000018F-augustus-gene-7.44	DARS2	000018F	790035	790641	+	0.772727	0.22152	0.286672	22	47.4091
maker-falcon_000026F-snap-gene-5.56	SCP2	000026F	573508	574173	-	0.595238	0.221488	0.372099	42	64.1667
genemark-falcon_000042F-processed-gene-6.17	ST13	000042F	682804	684078	+	0.722222	0.221219	0.306304	72	66.875
genemark-falcon_000026F-processed-gene-9.33	MPV17L2	000026F	917827	918639	+	0.615385	0.221077	0.35925	26	82.7692
maker-falcon_000003F-snap-gene-32.85		000003F	3274768	3275556	-	0.714286	0.220794	0.309111	28	104.821
maker-falcon_000000F-augustus-gene-49.61	BCAP31	000000F	4896688	4898059	+	0.792208	0.220544	0.278391	77	72.3117
genemark-falcon_000005F-processed-gene-28.24		000005F	2855646	2856416	-	0.644068	0.220497	0.342351	59	73.0678
maker-falcon_000009F-augustus-gene-17.140	RPS21	000009F	1790693	1791502	-	0.680851	0.220258	0.323504	47	85.1277
maker-falcon_000031F-snap-gene-8.71		000031F	827852	828372	+	0.583333	0.22013	0.377366	12	61
maker-falcon_000005F-snap-gene-36.37	RAE1	000005F	3660109	3662634	-	0.730769	0.219995	0.301046	104	72.4327
genemark-falcon_000002F-processed-gene-14.10	SRD5A3	000002F	1472790	1476489	-	0.714286	0.219837	0.307772	105	83.6476
maker-falcon_000001F-augustus-gene-41.66	PEX11G	000001F	4100993	4102777	-	0.744444	0.219806	0.295262	90	74.5778
augustus_masked-falcon_000046F-processed-gene-6.93	APEX1	000046F	596168	598557	+	0.4	0.219638	0.549096	10	33.2
maker-falcon_000038F-augustus-gene-0.21		000038F	59897	60954	-	0.75	0.219342	0.292456	60	72.0333
maker-falcon_000026F-augustus-gene-11.75	SNRNP35	000026F	1137130	1138179	-	0.76	0.219291	0.28854	50	74.8
maker-falcon_000013F-augustus-gene-12.21		000013F	1210552	1210936	+	1	0.21883	0.21883	6	70.5
maker-falcon_000002F-augustus-gene-36.67	VPS29	000002F	3629549	3630782	-	0.795455	0.218559	0.27476	44	83.6818
maker-falcon_000013F-augustus-gene-7.102	RPS24	000013F	787944	788961	-	0.788462	0.218406	0.277003	52	84.1154
maker-falcon_000092F-augustus-gene-0.17	RPF1	000092F	84918	86561	-	0.682927	0.217728	0.318816	82	79.2805
maker-falcon_000035F-augustus-gene-9.119	LSM7	000035F	999009	1000141	+	0.634615	0.217697	0.343038	52	86.2885
maker-falcon_000011F-augustus-gene-18.9	ATP5L	000011F	1835229	1836387	+	0.710526	0.217647	0.306318	38	78.0526
maker-falcon_000007F-augustus-gene-19.81	DCTN2	000007F	1955373	1957515	+	0.767857	0.217108	0.282745	56	76.75
maker-falcon_000012F-augustus-gene-16.137	OSGEP	000012F	1629868	1631992	+	0.72093	0.217019	0.301027	86	78.8372
maker-falcon_000016F-augustus-gene-21.29		000016F	2091102	2092462	-	0.710526	0.217012	0.305424	38	66
maker-falcon_000071F-augustus-gene-3.126	REV1	000071F	346576	350990	+	0.75	0.216876	0.289168	8	103.25
maker-falcon_000007F-snap-gene-8.30		000007F	838891	839673	-	0.657143	0.216692	0.329749	35	50.6857
maker-falcon_000001F-augustus-gene-58.62	LSM6	000001F	5889267	5889574	-	0.909091	0.216392	0.238031	22	128.409
maker-falcon_000028F-augustus-gene-6.40		000028F	639055	639907	-	0.84375	0.216108	0.256128	32	93.9688
maker-falcon_000028F-augustus-gene-1.89		000028F	133397	134886	+	0.72093	0.215812	0.299352	86	79.0465
snap_masked-falcon_000000F-processed-gene-68.93		000000F	6827691	6828512	+	0.695652	0.215431	0.309682	46	71.7391
maker-falcon_000030F-augustus-gene-0.44		000030F	18222	18845	+	0.733333	0.215357	0.293669	30	74.7333
maker-falcon_000012F-augustus-gene-13.6	GEMIN6	000012F	1350958	1351594	+	0.818182	0.215158	0.26297	22	87.2273
maker-falcon_000002F-augustus-gene-45.110		000002F	4621997	4625705	-	0.411765	0.21493	0.521974	17	19
maker-falcon_000002F-augustus-gene-45.110		000002F	4622024	4625705	-	0.411765	0.21493	0.521974	17	19
maker-falcon_000004F-augustus-gene-19.71	ZNF56	000004F	1966814	1971317	+	0.682353	0.214582	0.314474	170	80.9176
maker-falcon_000012F-augustus-gene-15.26	RRP1	000012F	1497398	1498819	+	0.59375	0.214317	0.360956	32	51.3125
maker-falcon_000017F-augustus-gene-8.9	LIPT2	000017F	854319	859518	+	0.623529	0.213922	0.343083	85	71.7882
maker-falcon_000011F-augustus-gene-7.142	MDH2	000011F	729577	731199	+	0.658537	0.213877	0.324775	82	73.6341
maker-falcon_000000F-snap-gene-25.4	ZDHHC3	000000F	2516539	2517854	+	0.655914	0.213805	0.325966	93	64.8172
maker-falcon_000074F-snap-gene-0.52		000074F	81602	83417	-	0.772152	0.213377	0.276341	79	70.3418
maker-falcon_000049F-augustus-gene-5.148	FKBP1A	000049F	631876	633051	+	0.68	0.213183	0.313504	50	77.84
maker-falcon_000019F-snap-gene-11.73		000019F	1193505	1195310	-	0.48	0.213044	0.443841	50	64.06
snap_masked-falcon_000016F-processed-gene-13.24	TMX2	000016F	1330929	1331884	-	0.852941	0.212578	0.24923	34	87.1176
maker-falcon_000040F-snap-gene-6.65	RPL19	000040F	654074	655319	-	0.744186	0.212311	0.285293	86	76.6395
maker-falcon_000029F-augustus-gene-2.101	PSMB3	000029F	283964	284972	+	0.736842	0.211907	0.287589	38	69.7368
maker-falcon_000000F-augustus-gene-18.42	NR2C2AP	000000F	1824480	1825072	-	0.714286	0.211874	0.296623	14	87.2143
maker-falcon_000001F-augustus-gene-22.64	MESD	000001F	2266895	2267689	-	0.833333	0.211674	0.254008	36	94.9444
maker-falcon_000004F-augustus-gene-17.120	TTC1	000004F	1791492	1793839	-	0.725	0.21152	0.291751	80	89.6875
maker-falcon_000117F-snap-gene-0.7		000117F	72012	72435	+	1	0.211455	0.211455	11	233.091
maker-falcon_000002F-augustus-gene-16.66	ERCC8	000002F	1685323	1688876	-	0.728261	0.211402	0.290283	184	66.4348
maker-falcon_000019F-augustus-gene-21.28	TMEM272	000019F	2100410	2102405	+	0.718182	0.211391	0.294342	110	80.4455
maker-falcon_000169F-augustus-gene-0.55	REXO1L1P	000169F	40703	46536	+	0.466667	0.211389	0.452976	45	35.8667
maker-falcon_000169F-augustus-gene-0.55	ARRB2	000169F	40728	46567	+	0.466667	0.211389	0.452976	45	35.8667
maker-falcon_000169F-augustus-gene-0.55	REXO1L1P	000169F	40728	46536	+	0.466667	0.211389	0.452976	45	35.8667
maker-falcon_000169F-augustus-gene-0.55	ARRB2	000169F	40703	46567	+	0.466667	0.211389	0.452976	45	35.8667
augustus_masked-falcon_000000F-processed-gene-82.13	POLR3GL	000000F	8288733	8290077	+	0.673913	0.211227	0.313434	46	93
maker-falcon_000014F-augustus-gene-16.45		000014F	1660871	1662211	+	0.714286	0.211057	0.295479	56	76.2143
maker-falcon_000003F-snap-gene-15.20	TPT1	000003F	1566857	1567967	+	0.761905	0.211033	0.276981	42	86.6667
maker-falcon_000026F-augustus-gene-11.75	SNRNP35	000026F	1137113	1138179	-	0.730769	0.210856	0.28854	52	75.2692
snap_masked-falcon_000000F-processed-gene-40.61	BIN3	000000F	3996759	3997690	-	0.475	0.210752	0.443688	40	68.925
maker-falcon_000024F-augustus-gene-18.62	CYCS	000024F	1890215	1891343	-	0.891304	0.210649	0.236338	46	105.37
snap_masked-falcon_000001F-processed-gene-32.16		000001F	3200110	3200585	-	0.928571	0.210115	0.226278	14	71.7857
maker-falcon_000108F-augustus-gene-0.56		000108F	85984	87483	+	0.658537	0.209525	0.318167	82	71.2683
maker-falcon_000016F-augustus-gene-3.10	ATP5PO	000016F	355274	356336	-	0.621212	0.209101	0.336601	66	70.5758
maker-falcon_000068F-augustus-gene-2.36	NDUFA7	000068F	266792	267934	-	0.7	0.208908	0.298441	30	73.2
maker-falcon_000005F-snap-gene-22.39	MRPL47	000005F	2197538	2198659	-	0.730769	0.208735	0.285638	52	91.9038
maker-falcon_000023F-augustus-gene-17.2	HSCB	000023F	1719451	1720610	+	0.777778	0.208386	0.267925	18	82.2778
maker-falcon_000001F-snap-gene-3.79	MED31	000001F	329479	330588	-	0.545455	0.208328	0.381935	22	57.9545
genemark-falcon_000086F-processed-gene-1.42	WDYHV1	000086F	118156	119301	-	0.772727	0.208237	0.269483	44	75.1364
maker-falcon_000035F-augustus-gene-1.90		000035F	126999	128124	-	0.685714	0.207989	0.303318	70	70.6571
maker-falcon_000015F-augustus-gene-17.2	MBD2	000015F	1735300	1736857	+	0.730769	0.207941	0.28455	104	82.75
genemark-falcon_000008F-processed-gene-2.27	XBP1	000008F	247266	249310	+	0.760684	0.207727	0.273079	117	76.7009
maker-falcon_000012F-augustus-gene-11.106	RPS3A	000012F	1151090	1152282	+	0.730769	0.207024	0.283295	78	69.4744
maker-falcon_000009F-augustus-gene-20.72	RPL18A	000009F	2062519	2063898	-	0.714286	0.206613	0.289258	70	64.8714
maker-falcon_000001F-augustus-gene-42.64	RBM22	000001F	4205116	4206620	-	0.686275	0.206608	0.301057	102	65.9118
maker-falcon_000024F-augustus-gene-19.38	PRDX6	000024F	1907466	1908523	-	0.729167	0.20652	0.283227	48	79.3542
maker-falcon_000018F-augustus-gene-15.52	ZDHHC6	000018F	1511718	1515794	-	0.682927	0.206207	0.301946	205	81.922
maker-falcon_000018F-augustus-gene-16.114	N6AMT1	000018F	1607081	1608271	-	0.6875	0.205833	0.299394	48	67.9375
maker-falcon_000010F-augustus-gene-11.58	LYRM1	000010F	1193505	1194311	+	0.738095	0.205811	0.278841	42	89.3571
maker-falcon_000013F-augustus-gene-3.29	CDIPT	000013F	321214	323302	+	0.645161	0.205689	0.318818	62	70.7419
genemark-falcon_000031F-processed-gene-1.13	CIAO2A	000031F	174013	174901	+	0.583333	0.205576	0.352416	24	72.25
maker-falcon_000007F-augustus-gene-27.42		000007F	2697446	2698837	-	0.6875	0.205395	0.298757	64	75.75
maker-falcon_000006F-snap-gene-29.42		000006F	2908178	2908782	-	0.818182	0.20537	0.251008	22	78.5909
maker-falcon_000015F-augustus-gene-7.70	COX6B1	000015F	767929	768744	-	0.75	0.205154	0.273538	28	88.5714
maker-falcon_000018F-augustus-gene-6.22		000018F	620719	622020	+	0.526316	0.205024	0.389545	19	38.7895
maker-falcon_000004F-augustus-gene-31.46		000004F	3096209	3096942	+	0.642857	0.205002	0.318891	28	65.5
snap_masked-falcon_000035F-processed-gene-4.20		000035F	459221	460322	-	0.5	0.20496	0.409921	8	21.75
maker-falcon_000018F-augustus-gene-24.236	VMO1	000018F	2556532	2557573	-	0.659091	0.204887	0.310864	88	58.5568
genemark-falcon_000000F-processed-gene-23.97	METTL6	000000F	2316775	2319405	+	0.780702	0.204602	0.262074	114	79.6842
maker-falcon_000062F-augustus-gene-3.75		000062F	353382	354705	+	0.733333	0.20452	0.27889	60	87.9333
genemark-falcon_000068F-processed-gene-2.93	ZNF814	000068F	245675	247660	-	0.676692	0.204387	0.302038	133	70.8195
maker-falcon_000010F-augustus-gene-13.107		000010F	1350807	1351952	+	0.777778	0.203952	0.262224	72	96.7639
augustus_masked-falcon_000001F-processed-gene-33.77	MRPL18	000001F	3331911	3334271	+	0.782609	0.20373	0.260321	46	69.4348
maker-falcon_000001F-augustus-gene-1.63	PYGO1	000001F	168138	169447	+	0.763889	0.203565	0.266485	72	69.5694
maker-falcon_000012F-augustus-gene-16.137	OSGEP	000012F	1629868	1632027	+	0.717391	0.20348	0.283639	92	79.1739
maker-falcon_000035F-augustus-gene-9.115		000035F	954517	957387	+	0.647727	0.203174	0.313672	88	68.4318
maker-falcon_000001F-augustus-gene-44.32	PFDN2	000001F	4409322	4410908	+	0.640625	0.203012	0.316896	64	82.4219
maker-falcon_000013F-augustus-gene-27.96	EXOSC8	000013F	2710618	2712845	-	0.720588	0.202941	0.281632	68	77.9706
genemark-falcon_000015F-processed-gene-17.41	EIF4EBP2	000015F	1707947	1709998	-	0.607143	0.202938	0.334251	84	83.2143
maker-falcon_000006F-augustus-gene-26.52	EIF4E	000006F	2620594	2623724	+	0.633136	0.202933	0.32052	169	77.4911
maker-falcon_000006F-augustus-gene-26.52	RPS14	000006F	2620596	2623724	+	0.633136	0.202933	0.32052	169	77.4911
maker-falcon_000006F-augustus-gene-26.52	RPS14	000006F	2620594	2623724	+	0.633136	0.202933	0.32052	169	77.4911
maker-falcon_000001F-augustus-gene-28.50	ABCG1	000001F	2839835	2843553	+	0.461538	0.202885	0.439584	13	22.6154
augustus_masked-falcon_000006F-processed-gene-15.51	NIT2	000006F	1511197	1512467	-	0.680556	0.202843	0.298055	72	73.2917
maker-falcon_000001F-snap-gene-32.80		000001F	3285298	3286516	+	0.76087	0.202775	0.266504	46	87.2174
snap_masked-falcon_000026F-processed-gene-6.3		000026F	602512	603027	+	0.666667	0.202594	0.303892	18	65.2222
maker-falcon_000013F-augustus-gene-8.113	SMCR8	000013F	812305	813521	+	0.647059	0.202441	0.312863	34	79.7059
maker-falcon_000052F-augustus-gene-3.37	RAB8A	000052F	331450	333137	+	0.711538	0.202329	0.284355	104	80.375
maker-falcon_000046F-augustus-gene-5.15	PTPN14	000046F	529515	534404	-	0.541667	0.202264	0.373411	24	17.9167
maker-falcon_000006F-snap-gene-30.90		000006F	3002073	3003517	+	0.714286	0.202262	0.283167	28	57.9286
maker-falcon_000015F-augustus-gene-10.126	LSM12	000015F	1036502	1038387	-	0.767857	0.202108	0.263211	112	82.2857
genemark-falcon_000009F-processed-gene-5.33	AP5M1	000009F	512555	515252	-	0.675676	0.202077	0.299074	148	73.0203
maker-falcon_000061F-augustus-gene-3.79	MAK16	000061F	392191	393556	-	0.769231	0.201114	0.261448	78	87.6282
maker-falcon_000028F-augustus-gene-7.41		000028F	767318	769454	-	0.679012	0.20093	0.295915	81	54.963
maker-falcon_000004F-augustus-gene-29.42	HGH1	000004F	2933311	2934953	-	0.617978	0.200911	0.325111	89	72.191
maker-falcon_000002F-augustus-gene-1.79	UBAP1	000002F	191977	193509	+	0.725806	0.200858	0.276737	62	69.4839
maker-falcon_000002F-augustus-gene-17.21	PCNP	000002F	1703291	1704135	+	0.826087	0.200847	0.243131	46	92.1522
maker-falcon_000024F-augustus-gene-4.84	RBM17	000024F	459989	461993	+	0.728	0.200616	0.275571	125	73.632
maker-falcon_000000F-augustus-gene-3.37	DHRS12	000000F	369966	372123	+	0.673267	0.200075	0.29717	101	77.2178
maker-falcon_000038F-augustus-gene-7.82	GADD45GIP1	000038F	749355	751101	+	0.670213	0.199868	0.298216	94	83.2766
maker-falcon_000015F-augustus-gene-5.46		000015F	535241	535530	-	0.833333	0.199857	0.239828	12	72.75
maker-falcon_000000F-snap-gene-30.73		000000F	3074108	3074540	-	0.75	0.199676	0.266235	4	56
maker-falcon_000022F-snap-gene-7.73	PSMB2	000022F	756175	757431	-	0.818182	0.199641	0.244006	66	85.9394
maker-falcon_000020F-snap-gene-18.40	SEPHS1	000020F	1814659	1816497	+	0.608696	0.199273	0.327377	92	79.1413
maker-falcon_000028F-snap-gene-9.53		000028F	976435	976887	+	0.709677	0.19918	0.280663	31	59.4194
maker-falcon_000022F-snap-gene-7.73	PSMB2	000022F	755173	757431	-	0.772727	0.199132	0.2577	88	83.2273
maker-falcon_000042F-augustus-gene-2.57		000042F	227103	227433	+	0.875	0.199071	0.22751	16	47.125
maker-falcon_000010F-augustus-gene-11.71	LYPLA1	000010F	1171249	1173990	-	0.703704	0.198836	0.282557	162	64.6111
maker-falcon_000015F-snap-gene-7.48	RPS23	000015F	763968	764953	+	0.62069	0.198286	0.31946	58	67.5862
maker-falcon_000001F-augustus-gene-4.33	FAM173B	000001F	439765	440714	+	0.6	0.198226	0.330377	40	73.85
maker-falcon_000036F-snap-gene-3.27		000036F	335124	337056	+	0.589041	0.198078	0.336272	73	61.5616
snap_masked-falcon_000035F-processed-gene-0.16		000035F	88899	91392	-	0.79	0.197917	0.250528	100	65.32
maker-falcon_000000F-augustus-gene-59.8		000000F	5867691	5868521	-	0.766667	0.197641	0.257793	30	84.5667
maker-falcon_000047F-augustus-gene-1.41	SRM	000047F	106553	107693	+	0.526316	0.196988	0.374278	38	76.3421
snap_masked-falcon_000031F-processed-gene-1.104		000031F	165726	166486	+	0.538462	0.196977	0.365815	13	23.7692
maker-falcon_000012F-snap-gene-17.34		000012F	1771555	1772487	-	0.62069	0.196297	0.316256	29	68.1724
augustus_masked-falcon_000082F-processed-gene-1.53	GID8	000082F	228912	229899	-	0.814815	0.19617	0.240754	54	75.6481
maker-falcon_000012F-augustus-gene-28.126		000012F	2919026	2920959	-	0.703125	0.195786	0.278452	64	67.1406
maker-falcon_000063F-augustus-gene-1.81	CCT8	000063F	87331	90013	-	0.533333	0.195619	0.366785	60	33.9
maker-falcon_000074F-augustus-gene-2.87	C6ORF106	000074F	201922	203588	-	0.742857	0.195369	0.262997	70	78
maker-falcon_000015F-augustus-gene-23.49	DLGAP4	000015F	2317245	2319108	-	0.684615	0.195364	0.285364	130	72.9231
maker-falcon_000001F-augustus-gene-53.3	MRPS11	000001F	5311821	5312987	+	0.631579	0.195302	0.309228	76	72.6974
maker-falcon_000000F-augustus-gene-55.77	GMPS	000000F	5584542	5587619	-	0.529412	0.194853	0.368055	17	55.1765
maker-falcon_000000F-augustus-gene-55.77	GMPS	000000F	5584542	5587630	-	0.529412	0.194853	0.368055	17	55.1765
maker-falcon_000016F-snap-gene-15.6	SDCBP	000016F	1566339	1568288	+	0.698276	0.194785	0.278951	116	75.2845
maker-falcon_000003F-augustus-gene-14.78		000003F	1397627	1399465	-	0.694444	0.194733	0.280415	108	71.3704
maker-falcon_000005F-augustus-gene-25.80		000005F	2556558	2558161	-	0.822917	0.194508	0.236364	96	92.0104
maker-falcon_000006F-augustus-gene-33.68		000006F	3332317	3337121	+	0.333333	0.194444	0.583333	3	11.3333
snap_masked-falcon_000003F-processed-gene-20.7	CNOT7	000003F	2069184	2070332	+	0.703704	0.194233	0.276015	54	68.6852
maker-falcon_000067F-augustus-gene-3.127	CDC6	000067F	363786	366101	+	0.482143	0.194205	0.402796	56	43.8571
maker-falcon_000012F-augustus-gene-26.89	NAA38	000012F	2620695	2621217	-	0.730769	0.194043	0.265533	26	80.6538
maker-falcon_000018F-augustus-gene-6.22		000018F	620660	622020	+	0.571429	0.193795	0.339141	21	36.1905
maker-falcon_000002F-snap-gene-29.96		000002F	2940589	2941091	+	1	0.193062	0.193062	9	94
maker-falcon_000000F-augustus-gene-46.55		000000F	4662878	4664012	+	0.777778	0.192907	0.248024	36	60.3333
maker-falcon_000000F-augustus-gene-46.55		000000F	4662878	4664061	+	0.777778	0.192907	0.248024	36	60.3333
genemark-falcon_000063F-processed-gene-2.76	RPL30	000063F	250879	251855	-	0.72	0.192802	0.26778	50	79.4
maker-falcon_000077F-augustus-gene-2.101	GCSH	000077F	266701	267621	-	0.632353	0.192748	0.304811	68	68.7794
maker-falcon_000013F-augustus-gene-6.63	SIRT4	000013F	646076	649089	-	0.679104	0.192623	0.283643	134	77.5746
maker-falcon_000000F-snap-gene-49.56		000000F	4983694	4984069	-	0.75	0.191918	0.255891	4	82.5
maker-falcon_000006F-augustus-gene-24.58		000006F	2449269	2452397	+	0.7375	0.191828	0.260106	160	92.7313
maker-falcon_000093F-snap-gene-0.124		000093F	28780	31142	-	0.545455	0.191618	0.351299	22	53.2727
genemark-falcon_000067F-processed-gene-1.30		000067F	150713	151092	+	0.9	0.191533	0.212814	10	96.9
snap_masked-falcon_000001F-processed-gene-15.2		000001F	1503250	1504578	+	0.5	0.191308	0.382615	4	76.25
maker-falcon_000009F-augustus-gene-20.72	RPL18A	000009F	2062519	2063997	-	0.697368	0.191256	0.274253	76	67.9474
maker-falcon_000042F-snap-gene-3.51	RPS15	000042F	378256	379307	-	0.672414	0.191202	0.284351	58	79.7586
maker-falcon_000016F-augustus-gene-25.93	MLEC	000016F	2597784	2600013	-	0.71831	0.191005	0.265908	142	83.4366
maker-falcon_000011F-augustus-gene-14.22	SH3BP5	000011F	1401852	1403226	+	0.766667	0.190989	0.249115	60	80.1667
maker-falcon_000012F-augustus-gene-22.68	SEC11A	000012F	2290467	2291772	+	0.686567	0.19081	0.277918	67	78.9552
maker-falcon_000000F-augustus-gene-4.97	ACOT13	000000F	452547	453647	+	0.735294	0.190788	0.259472	68	75.3529
maker-falcon_000006F-augustus-gene-26.52	RPS14	000006F	2620413	2623724	+	0.640884	0.190592	0.297389	181	78.5028
maker-falcon_000050F-snap-gene-1.31	PPIH	000050F	107865	110460	+	0.559524	0.190444	0.340369	84	71.381
maker-falcon_000008F-snap-gene-4.21		000008F	484075	484572	-	0.85	0.190369	0.223963	20	81.25
maker-falcon_000032F-augustus-gene-3.90	RPL7A	000032F	305410	307073	-	0.654545	0.190134	0.290483	110	71.3273
maker-falcon_000011F-augustus-gene-16.35	MAEL	000011F	1656667	1658465	-	0.67	0.189683	0.283109	100	77.58
maker-falcon_000035F-snap-gene-5.94	RPS7	000035F	540925	542042	+	0.666667	0.189578	0.284367	72	69.7083
maker-falcon_000035F-snap-gene-5.94	RPS7	000035F	540975	542042	+	0.666667	0.189578	0.284367	72	69.7083
maker-falcon_000060F-augustus-gene-2.70	COPS5	000060F	272622	274197	+	0.644444	0.189529	0.294097	90	68.7889
maker-falcon_000060F-augustus-gene-2.70	COPS5	000060F	272622	274200	+	0.644444	0.189529	0.294097	90	68.7889
maker-falcon_000013F-snap-gene-6.44	ARHGDIA	000013F	643648	647317	+	0.77037	0.189499	0.245984	135	86.0593
maker-falcon_000017F-augustus-gene-22.30	CS	000017F	2192393	2195163	+	0.719101	0.189276	0.263212	178	73.2303
maker-falcon_000003F-snap-gene-22.5	ARL6IP1	000003F	2255779	2256921	+	0.722222	0.189223	0.262001	36	86
maker-falcon_000001F-augustus-gene-15.54	LYSMD2	000001F	1498766	1500838	+	0.697917	0.189202	0.271095	96	70.4062
maker-falcon_000001F-augustus-gene-15.54	LYSMD2	000001F	1498764	1500838	+	0.697917	0.189202	0.271095	96	70.4062
maker-falcon_000023F-augustus-gene-13.97	SDHD	000023F	1308756	1312426	-	0.72561	0.18865	0.259989	164	81.4939
maker-falcon_000063F-augustus-gene-2.112	ARL2	000063F	214154	215011	-	0.775	0.188525	0.243257	40	86.325
maker-falcon_000066F-augustus-gene-3.124		000066F	333625	334157	-	0.8	0.188503	0.235629	30	72.6667
maker-falcon_000052F-augustus-gene-5.37	NUDT18	000052F	628337	630549	+	0.677778	0.188415	0.27799	90	80.5667
maker-falcon_000022F-snap-gene-3.38		000022F	311635	313273	+	0.757576	0.188237	0.248473	33	81.0909
maker-falcon_000012F-augustus-gene-22.65	CKS1B	000012F	2243057	2244155	+	0.686747	0.188141	0.27396	83	90.5181
genemark-falcon_000000F-processed-gene-30.116	RPL10	000000F	3014593	3015779	-	0.696078	0.187925	0.269977	102	74.2941
maker-falcon_000003F-augustus-gene-17.63	ALG2	000003F	1722502	1724399	-	0.719298	0.187909	0.261239	114	69.9737
maker-falcon_000001F-augustus-gene-37.56	TMEM70	000001F	3768656	3769550	+	0.727273	0.187751	0.258158	22	67.6818
maker-falcon_000011F-augustus-gene-22.101	RCAN3	000011F	2220178	2221468	-	0.632353	0.187514	0.296533	68	78.8529
maker-falcon_000036F-snap-gene-7.81	E2F4	000036F	757414	759644	+	0.769841	0.18739	0.243414	126	70.7143
maker-falcon_000000F-snap-gene-25.4	ZDHHC3	000000F	2516239	2517854	+	0.64486	0.187272	0.290407	107	67.7009
maker-falcon_000015F-augustus-gene-17.2	MBD2	000015F	1735300	1736956	+	0.706897	0.187234	0.264868	116	83.6293
maker-falcon_000108F-augustus-gene-0.55		000108F	72643	75547	+	0.860759	0.186918	0.217155	158	100.386
maker-falcon_000011F-augustus-gene-27.126	NDUFAF1	000011F	2787674	2789314	+	0.820225	0.18679	0.22773	89	82.5843
snap_masked-falcon_000022F-processed-gene-9.14		000022F	915179	916273	-	0.627451	0.186633	0.297447	51	66.2941
maker-falcon_000006F-snap-gene-19.25	TIAL1	000006F	1973481	1974122	-	0.59375	0.186541	0.314175	32	70.1562
maker-falcon_000001F-augustus-gene-16.86	ELMOD2	000001F	1634348	1635615	-	0.789474	0.186382	0.236084	38	84.8684
maker-falcon_000086F-augustus-gene-0.60	FAU	000086F	8773	9597	+	0.671053	0.186231	0.27752	76	71.8947
maker-falcon_000026F-snap-gene-5.44		000026F	573048	573726	+	0.625	0.186093	0.297748	40	70.05
maker-falcon_000049F-snap-gene-3.0		000049F	290102	290460	+	1	0.185901	0.185901	5	45.8
maker-falcon_000000F-augustus-gene-73.17	COX4I1	000000F	7382245	7383523	-	0.803571	0.185835	0.231262	56	75.2143
maker-falcon_000015F-augustus-gene-25.87	CRYM	000015F	2601848	2603308	-	0.694444	0.185741	0.267467	108	72.0556
maker-falcon_000024F-augustus-gene-0.90		000024F	87845	88825	+	0.763889	0.185674	0.243065	72	88.0556
maker-falcon_000047F-snap-gene-0.18		000047F	87210	88683	-	0.882353	0.185598	0.210345	34	75.2941
maker-falcon_000013F-augustus-gene-10.67	MAGOH	000013F	996146	997317	+	0.722222	0.185548	0.256912	54	84.3148
maker-falcon_000003F-augustus-gene-1.28	PSMB6	000003F	101736	103020	+	0.742424	0.185434	0.249768	66	73.6364
genemark-falcon_000042F-processed-gene-3.73	MDM2	000042F	321949	323519	+	0.652174	0.1854	0.28428	92	70.8043
maker-falcon_000037F-augustus-gene-2.81	VPS28	000037F	281817	284106	-	0.576	0.185364	0.321813	125	68.664
maker-falcon_000018F-snap-gene-18.67	TRUB2	000018F	1845045	1846292	+	0.666667	0.18528	0.27792	54	68.1852
maker-falcon_000066F-augustus-gene-3.124		000066F	333625	334509	-	0.785714	0.185052	0.235521	42	72.5714
maker-falcon_000030F-snap-gene-3.49	ALKBH6	000030F	383378	384925	-	0.777778	0.185007	0.237866	54	71.5185
maker-falcon_000030F-snap-gene-3.49	ALKBH6	000030F	383429	384925	-	0.777778	0.185007	0.237866	54	71.5185
maker-falcon_000028F-augustus-gene-6.23	EMC7	000028F	606162	607049	+	0.8	0.184849	0.231061	30	78.2
maker-falcon_000044F-augustus-gene-5.8	MOB4	000044F	499568	502747	-	0.627778	0.184808	0.294385	180	78.9222
maker-falcon_000001F-snap-gene-46.122		000001F	4674244	4675529	+	0.472222	0.184658	0.39104	36	71.5
maker-falcon_000001F-snap-gene-46.122		000001F	4674244	4675616	+	0.472222	0.184658	0.39104	36	71.5
maker-falcon_000016F-snap-gene-15.3	MGST3	000016F	1551769	1552802	+	0.722222	0.184467	0.255415	36	76.1944
maker-falcon_000086F-snap-gene-0.43	EED	000086F	4950	8243	+	0.673228	0.184324	0.273792	254	75.0079
maker-falcon_000035F-augustus-gene-8.71	GMPS	000035F	843464	844112	-	0.625	0.184151	0.294641	16	76.0625
maker-falcon_000014F-snap-gene-18.10	PYM1	000014F	1808866	1810474	+	0.742424	0.184088	0.247955	66	82.2424
maker-falcon_000031F-augustus-gene-1.77		000031F	154689	157017	+	0.677966	0.183835	0.271157	118	85.4153
maker-falcon_000031F-augustus-gene-1.77		000031F	154689	156973	+	0.677966	0.183835	0.271157	118	85.4153
maker-falcon_000001F-augustus-gene-59.30	COPS4	000001F	5927972	5929547	-	0.634146	0.183687	0.28966	82	70.3902
genemark-falcon_000015F-processed-gene-1.57	SRF	000015F	124120	125352	+	0.567164	0.183671	0.32384	134	56.6269
genemark-falcon_000002F-processed-gene-23.47	GABARAP	000002F	2346203	2348237	+	0.711538	0.183622	0.258063	104	85.1635
maker-falcon_000016F-snap-gene-6.40		000016F	673005	673668	+	0.807692	0.18348	0.227166	26	69.4615
maker-falcon_000020F-augustus-gene-9.81		000020F	935980	938128	+	0.4	0.183434	0.458585	35	35.8
maker-falcon_000020F-augustus-gene-9.93	XPNPEP1	000020F	960828	963902	-	0.418605	0.18339	0.438099	43	25.5116
maker-falcon_000052F-augustus-gene-2.50	TXLNA	000052F	229410	231168	-	0.608696	0.183369	0.301248	92	84.6087
maker-falcon_000080F-snap-gene-0.25		000080F	51493	53318	+	1	0.183333	0.183333	3	11.3333
maker-falcon_000000F-snap-gene-79.45		000000F	7951484	7952495	+	0.764706	0.183302	0.239703	68	70.6618
maker-falcon_000108F-augustus-gene-0.72	ZNHIT6	000108F	118081	119328	-	0.728571	0.183291	0.251576	70	76.2286
maker-falcon_000063F-snap-gene-3.116	SDR16C5	000063F	381575	383032	+	0.578947	0.183197	0.316432	76	76.25
maker-falcon_000065F-augustus-gene-2.60	PIGS	000065F	273598	277189	-	0.551724	0.183027	0.331737	145	60.331
maker-falcon_000055F-augustus-gene-1.82	ATP6V0C	000055F	120749	122760	-	0.6875	0.182922	0.266068	96	75.7604
maker-falcon_000004F-augustus-gene-16.83		000004F	1617629	1619351	+	0.662921	0.182896	0.275895	89	69.7978
maker-falcon_000005F-augustus-gene-32.63	PSMB5	000005F	3208612	3210448	-	0.654762	0.182817	0.279211	84	73.5357
maker-falcon_000093F-snap-gene-0.119		000093F	18704	23028	-	0.724138	0.18273	0.252341	29	121.724
maker-falcon_000000F-augustus-gene-23.91	RPL9	000000F	2386732	2388069	-	0.774194	0.182658	0.235934	62	72.5323
genemark-falcon_000009F-processed-gene-1.24	NOP10	000009F	184009	184763	+	0.625	0.18189	0.291025	32	73.0938
maker-falcon_000025F-snap-gene-9.17		000025F	894989	895434	-	1	0.181818	0.181818	2	11
maker-falcon_000011F-augustus-gene-25.85	AIP	000011F	2500189	2502559	+	0.655172	0.181799	0.277482	116	78.0345
maker-falcon_000008F-augustus-gene-14.36	TIMM21	000008F	1465516	1466815	+	0.596154	0.181763	0.304892	52	77.6154
maker-falcon_000002F-augustus-gene-2.70	CHCHD3	000002F	229206	230111	-	0.605263	0.181685	0.300176	38	93.1579
maker-falcon_000026F-snap-gene-7.79		000026F	744244	746917	-	0.5	0.181639	0.363277	6	26.5
maker-falcon_000026F-snap-gene-7.79		000026F	744709	746917	-	0.5	0.181639	0.363277	6	26.5
maker-falcon_000065F-augustus-gene-2.54	MRPS28	000065F	207328	208950	-	0.741573	0.181387	0.244598	89	79.427
maker-falcon_000056F-augustus-gene-3.88		000056F	304784	307527	+	0.469697	0.181379	0.386162	66	33.1364
augustus_masked-falcon_000000F-processed-gene-27.28	CCDC134	000000F	2734698	2735725	+	0.6875	0.181201	0.263565	32	80.5938
snap_masked-falcon_000022F-processed-gene-12.85		000022F	1204501	1205539	+	0.75	0.180935	0.241246	4	64
maker-falcon_000011F-augustus-gene-27.126	NDUFAF1	000011F	2787641	2789314	+	0.804348	0.18081	0.22479	92	82.4348
genemark-falcon_000154F-processed-gene-0.36	LRSAM1	000154F	52032	55825	+	0.663043	0.180706	0.272541	184	75.9402
maker-falcon_000036F-augustus-gene-8.101	MRPL32	000036F	865132	866448	-	0.685185	0.180418	0.263313	54	76.8889
maker-falcon_000108F-augustus-gene-0.55	GRIK3	000108F	72591	75549	+	0.847561	0.180312	0.212742	164	99.5244
maker-falcon_000012F-augustus-gene-13.23	NUDT2	000012F	1362834	1363669	-	0.55	0.180227	0.327685	20	86.1
maker-falcon_000030F-snap-gene-2.57		000030F	223320	224428	-	0.650943	0.180105	0.276684	106	62.5755
genemark-falcon_000031F-processed-gene-11.90	PPIL1	000031F	1166532	1169540	-	0.2	0.18	0.9	5	20
maker-falcon_000001F-snap-gene-21.28	H3F3A	000001F	2181260	2182489	+	0.796875	0.179679	0.225479	64	80.2656
maker-falcon_000003F-snap-gene-36.10		000003F	3674181	3674931	+	0.65	0.179401	0.276002	20	66.7
maker-falcon_000002F-augustus-gene-24.47	MTAP	000002F	2467622	2469142	+	0.689189	0.179376	0.26027	74	74.6216
maker-falcon_000047F-augustus-gene-1.44		000047F	123150	124680	+	0.655172	0.179313	0.273688	87	76.0805
augustus_masked-falcon_000016F-processed-gene-18.23	STX18	000016F	1798933	1799883	+	0.740741	0.17928	0.242028	54	75.5
genemark-falcon_000018F-processed-gene-19.76	SUCLG1	000018F	1936752	1938553	-	0.677778	0.178859	0.26389	90	72.5889
maker-falcon_000000F-augustus-gene-12.35	MCEE	000000F	1257672	1259205	+	0.666667	0.17881	0.268215	84	66.869
maker-falcon_000000F-augustus-gene-12.35	MCEE	000000F	1257668	1259205	+	0.666667	0.17881	0.268215	84	66.869
maker-falcon_000063F-augustus-gene-1.87	BRCC3	000063F	124062	125878	-	0.704545	0.178795	0.253774	44	62.3182
maker-falcon_000034F-augustus-gene-0.27	NOL12	000034F	84606	86315	-	0.673077	0.178598	0.265346	104	82.3558
maker-falcon_000061F-augustus-gene-4.116	TGS1	000061F	401116	403563	-	0.616071	0.17836	0.289513	112	72.4911
genemark-falcon_000052F-processed-gene-1.23	CBX1	000052F	185781	187410	+	0.619565	0.178354	0.28787	92	84.1196
maker-falcon_000012F-augustus-gene-17.38		000012F	1724582	1727921	+	0.75	0.178227	0.237636	44	78.5682
maker-falcon_000001F-snap-gene-19.17		000001F	1931186	1933003	-	0.615385	0.178184	0.289549	52	48.3269
maker-falcon_000000F-augustus-gene-17.11		000000F	1710477	1712327	-	0.646341	0.178134	0.275604	82	57.6951
maker-falcon_000022F-augustus-gene-7.88		000022F	714131	715944	-	0.53125	0.178107	0.335259	32	47.4062
augustus_masked-falcon_000007F-processed-gene-22.10		000007F	2205891	2206253	-	1	0.17803	0.17803	2	11.5
maker-falcon_000006F-snap-gene-25.72		000006F	2514324	2515378	-	0.681818	0.178004	0.261072	22	56.8182
maker-falcon_000026F-snap-gene-13.75		000026F	1331066	1335727	+	0.454545	0.177866	0.391304	44	35.8182
maker-falcon_000000F-augustus-gene-23.91	RPL9	000000F	2386732	2388177	-	0.78125	0.177349	0.227007	64	73.8438
maker-falcon_000036F-augustus-gene-6.35	DNAJB9	000036F	622987	623521	-	0.75	0.177176	0.236234	12	93.3333
maker-falcon_000010F-augustus-gene-25.29		000010F	2531741	2533762	-	0.76087	0.176996	0.232623	92	102.957
snap_masked-falcon_000000F-processed-gene-73.6		000000F	7392441	7392850	+	0.708333	0.176977	0.24985	24	97.3333
snap_masked-falcon_000010F-processed-gene-5.46		000010F	577107	577571	-	0.625	0.176952	0.283123	16	84.625
maker-falcon_000008F-snap-gene-27.61		000008F	2786330	2787906	+	0.626374	0.176876	0.282381	91	61.8901
maker-falcon_000056F-augustus-gene-0.87	SRFBP1	000056F	25507	27048	+	0.730769	0.17659	0.241649	26	92.5
maker-falcon_000002F-snap-gene-10.18	MRPL34	000002F	1089789	1091232	+	0.631579	0.176558	0.27955	76	73.1316
maker-falcon_000023F-augustus-gene-15.133		000023F	1493167	1494148	-	0.720588	0.176485	0.244919	68	76.0588
maker-falcon_000037F-snap-gene-2.50		000037F	248475	248770	+	1	0.176471	0.176471	1	17
augustus_masked-falcon_000001F-processed-gene-33.82	TMUB2	000001F	3368312	3369063	+	0.690476	0.176454	0.255555	42	65.8333
genemark-falcon_000005F-processed-gene-33.66		000005F	3311474	3312371	-	0.754098	0.176433	0.233965	61	70.8852
maker-falcon_000031F-augustus-gene-12.112		000031F	1305306	1307477	-	0.65	0.176114	0.270944	100	77.11
maker-falcon_000005F-augustus-gene-29.116	UBE2G2	000005F	2915888	2916823	+	0.826087	0.175803	0.212814	46	77.8043
maker-falcon_000034F-augustus-gene-11.113	ANAPC10	000034F	1149962	1151176	+	0.673913	0.175549	0.260491	46	79.8913
maker-falcon_000069F-augustus-gene-3.53	VTI1A	000069F	358666	360051	-	0.66129	0.175086	0.264765	62	91.5484
snap_masked-falcon_000002F-processed-gene-26.74	TSSC4	000002F	2678282	2678989	+	0.727273	0.175017	0.240648	22	73.1364
genemark-falcon_000022F-processed-gene-4.3		000022F	450231	450658	+	0.65	0.17497	0.269185	20	82.75
maker-falcon_000014F-augustus-gene-9.48	PSMA3	000014F	932220	933818	-	0.75	0.174816	0.233089	80	74.0875
maker-falcon_000022F-augustus-gene-14.76	PSMD8	000022F	1395404	1396768	-	0.666667	0.174347	0.261521	84	79.4405
maker-falcon_000006F-snap-gene-33.32		000006F	3310381	3311677	+	0.634146	0.174344	0.274928	41	49.5122
maker-falcon_000108F-augustus-gene-0.51		000108F	24251	26268	+	0.833333	0.174287	0.209144	12	24.5
maker-falcon_000001F-snap-gene-41.3	MZT1	000001F	4122269	4123072	+	0.585366	0.173966	0.297192	41	85.122
maker-falcon_000020F-snap-gene-10.49		000020F	1027765	1030913	+	0.724138	0.173628	0.239772	29	52.3448
maker-falcon_000015F-augustus-gene-16.48	XXYLT1	000015F	1641332	1643138	+	0.5625	0.17361	0.30864	64	69.7188
maker-falcon_000011F-augustus-gene-20.65	MOB1B	000011F	2054970	2057092	+	0.690909	0.173589	0.251247	110	79.7545
maker-falcon_000006F-augustus-gene-15.88		000006F	1582102	1583306	-	0.719298	0.17345	0.241138	114	80.8333
maker-falcon_000008F-augustus-gene-2.83		000008F	259080	260224	+	0.769231	0.173346	0.225349	52	91.4808
maker-falcon_000011F-snap-gene-13.65	RING1	000011F	1321746	1323274	-	0.695652	0.173312	0.249137	92	73.9457
augustus_masked-falcon_000003F-processed-gene-21.14	CCDC59	000003F	2151802	2153425	-	0.658537	0.172722	0.262281	82	82.3049
maker-falcon_000004F-augustus-gene-1.61		000004F	97326	98229	+	0.611111	0.172681	0.282569	18	78.6667
maker-falcon_000013F-augustus-gene-11.99	DSCR3	000013F	1122715	1124095	+	0.421053	0.172539	0.409781	38	25.5526
maker-falcon_000108F-augustus-gene-0.55		000108F	72591	75664	+	0.843023	0.172458	0.20457	172	99.5058
maker-falcon_000005F-augustus-gene-7.54		000005F	738509	740318	+	0.671875	0.172402	0.256598	64	74.7344
maker-falcon_000024F-augustus-gene-0.90		000024F	87804	88825	+	0.74359	0.172168	0.231537	78	87.1923
augustus_masked-falcon_000000F-processed-gene-35.23	PABPN1	000000F	3516635	3518315	-	0.744186	0.172154	0.231332	86	72.7209
maker-falcon_000076F-augustus-gene-2.103	SNF8	000076F	197350	198594	+	0.648148	0.172055	0.265456	54	72.963
maker-falcon_000098F-augustus-gene-0.113	COA7	000098F	11057	11849	-	0.722222	0.172009	0.238166	18	84.7778
maker-falcon_000006F-augustus-gene-26.52	EIF4E	000006F	2620133	2623724	+	0.623762	0.171687	0.275244	202	80.7129
maker-falcon_000006F-augustus-gene-26.52	RPS14	000006F	2620133	2623724	+	0.623762	0.171687	0.275244	202	80.7129
maker-falcon_000013F-snap-gene-6.44	ARHGDIA	000013F	643648	646193	+	0.755814	0.171623	0.227071	86	89.5814
maker-falcon_000066F-augustus-gene-1.70	CIDEA	000066F	172904	174001	+	0.735294	0.171603	0.23338	68	83.0588
maker-falcon_000046F-augustus-gene-6.142	POLR2I	000046F	718801	719877	+	0.652174	0.171483	0.262941	46	85.6522
maker-falcon_000023F-augustus-gene-18.62	PMVK	000023F	1818285	1819667	+	0.78125	0.171444	0.219448	64	82.5312
maker-falcon_000023F-augustus-gene-18.62	PMVK	000023F	1818291	1819667	+	0.78125	0.171444	0.219448	64	82.5312
maker-falcon_000059F-snap-gene-3.48		000059F	372607	373004	+	0.8	0.171086	0.213857	20	72.7
maker-falcon_000012F-augustus-gene-13.7	TMEM147	000012F	1354656	1355812	+	0.673469	0.171025	0.253946	49	71.2857
maker-falcon_000011F-augustus-gene-25.85	AIP	000011F	2500027	2502559	+	0.645161	0.170841	0.264803	124	80.2581
maker-falcon_000031F-augustus-gene-5.62	THAP2	000031F	535879	539574	+	0.752941	0.170831	0.226885	170	65.0176
snap_masked-falcon_000038F-processed-gene-1.66	MRI1	000038F	114417	116363	+	0.640719	0.170751	0.266499	167	58.491
maker-falcon_000044F-snap-gene-6.139		000044F	617524	619204	+	0.789474	0.170707	0.216229	19	114.842
maker-falcon_000010F-augustus-gene-5.23	CTNNB1	000010F	546635	548257	-	0.736842	0.170498	0.23139	76	65.1579
maker-falcon_000011F-augustus-gene-27.126	NDUFAF1	000011F	2787544	2789314	+	0.795918	0.170495	0.214211	98	82.8469
maker-falcon_000002F-snap-gene-11.13	VTI1B	000002F	1075347	1076455	-	0.6875	0.170449	0.247926	48	86.3125
maker-falcon_000016F-augustus-gene-4.87	FRG1	000016F	411820	413084	-	0.730769	0.170402	0.233181	52	83.8462
maker-falcon_000002F-augustus-gene-17.28	POP7	000002F	1774378	1775435	-	0.736842	0.170241	0.231041	38	71.1053
maker-falcon_000003F-augustus-gene-41.39	RSL24D1	000003F	4085799	4086403	-	0.552632	0.17022	0.308016	38	74.9211
snap_masked-falcon_000011F-processed-gene-27.4		000011F	2701327	2702052	+	0.5625	0.170108	0.302415	48	63.6458
maker-falcon_000000F-augustus-gene-12.40	GOSR2	000000F	1263822	1264585	-	0.794118	0.16994	0.213998	34	70.0882
maker-falcon_000000F-augustus-gene-66.48	MRPS7	000000F	6634531	6635428	-	0.466667	0.169873	0.364014	15	38.5333
maker-falcon_000017F-augustus-gene-2.7		000017F	203773	204430	-	0.764706	0.169788	0.22203	34	73.5294
maker-falcon_000005F-snap-gene-28.33		000005F	2854642	2855896	+	0.734177	0.169736	0.231192	79	94.1899
maker-falcon_000005F-augustus-gene-17.31	TMEM222	000005F	1740374	1741750	-	0.473684	0.169576	0.357994	38	74.6579
maker-falcon_000078F-augustus-gene-0.24		000078F	9776	12048	-	0.5	0.16944	0.33888	6	29.5
maker-falcon_000012F-snap-gene-17.19		000012F	1780555	1782892	+	0.809524	0.169426	0.209291	42	188.071
genemark-falcon_000082F-processed-gene-0.23	SYF2	000082F	42132	43658	-	0.64	0.169425	0.264726	100	77.13
maker-falcon_000012F-augustus-gene-3.27	DTWD2	000012F	374696	377736	+	0.625	0.169397	0.271036	56	67.25
maker-falcon_000001F-augustus-gene-28.59		000001F	2781475	2782442	-	0.673913	0.169242	0.251134	46	81.587
maker-falcon_000003F-augustus-gene-17.63	ALG2	000003F	1722502	1724589	-	0.695312	0.169199	0.243343	128	67.0859
augustus_masked-falcon_000026F-processed-gene-13.36	RPL27	000026F	1386996	1388297	+	0.69697	0.169037	0.242532	66	70.7121
genemark-falcon_000009F-processed-gene-21.68	SET	000009F	2175282	2176266	-	0.724138	0.168932	0.233288	58	76.2759
maker-falcon_000022F-augustus-gene-6.50	DHDDS	000022F	628441	629626	-	0.609756	0.168837	0.276893	41	81.6098
maker-falcon_000017F-snap-gene-22.104		000017F	2195115	2196344	-	0.622222	0.16864	0.271028	90	68.5889
maker-falcon_000013F-snap-gene-18.69	RPL36AL	000013F	1802324	1802842	+	0.65625	0.16824	0.256365	32	70.7812
maker-falcon_000036F-augustus-gene-0.15	NUP155	000036F	182	3626	-	0.972222	0.168074	0.172876	36	151.556
maker-falcon_000036F-augustus-gene-0.15		000036F	1096	3626	-	0.972222	0.168074	0.172876	36	151.556
maker-falcon_000000F-augustus-gene-37.24	PIGH	000000F	3703964	3705280	+	0.736842	0.168022	0.228029	38	86.3684
maker-falcon_000012F-snap-gene-18.32		000012F	1798634	1800244	-	0.709677	0.167965	0.236678	93	81.5376
maker-falcon_000002F-augustus-gene-26.55		000002F	2623663	2624693	-	0.543478	0.16786	0.308862	46	64.4783
maker-falcon_000012F-snap-gene-11.61		000012F	1174507	1175107	+	0.625	0.167783	0.268452	8	61.875
maker-falcon_000012F-augustus-gene-11.101	REEP5	000012F	1119929	1121583	+	0.785714	0.167715	0.213455	70	82.0286
maker-falcon_000052F-augustus-gene-4.28		000052F	422919	424293	-	0.691358	0.167632	0.242468	81	89.6543
maker-falcon_000003F-snap-gene-29.29		000003F	2942544	2944518	+	0.677419	0.167519	0.247291	62	76.0484
maker-falcon_000006F-snap-gene-18.18		000006F	1813911	1815521	+	0.657895	0.167349	0.254371	114	84.3684
maker-falcon_000008F-augustus-gene-10.86	RPL27A	000008F	1067925	1069231	+	0.75	0.166921	0.222561	64	84.3125
maker-falcon_000000F-augustus-gene-41.21	NKIRAS1	000000F	4106746	4108065	-	0.706897	0.16692	0.23613	58	80.1724
augustus_masked-falcon_000000F-processed-gene-27.39	PEX13	000000F	2777042	2778416	-	0.515152	0.166779	0.323748	66	62.9697
maker-falcon_000003F-augustus-gene-3.84	PPP1R2	000003F	391123	394115	+	0.588235	0.166749	0.283473	34	77.8235
snap_masked-falcon_000002F-processed-gene-25.9		000002F	2588666	2588914	+	1	0.166667	0.166667	1	12
maker-falcon_000014F-augustus-gene-10.22		000014F	1083799	1085640	+	0.866667	0.166637	0.192273	15	72.8667
maker-falcon_000005F-augustus-gene-11.107	LINS1	000005F	1119773	1123071	+	0.610526	0.166618	0.272908	190	73.1105
snap_masked-falcon_000000F-processed-gene-51.60	AUH	000000F	5114015	5114932	+	0.634615	0.166597	0.262516	52	66.2692
maker-falcon_000029F-augustus-gene-9.87	IGBP1	000029F	956504	957830	+	0.684211	0.166558	0.24343	76	79.6447
maker-falcon_000047F-augustus-gene-1.44		000047F	123118	124680	+	0.62766	0.166289	0.264936	94	75.3404
maker-falcon_000023F-augustus-gene-1.58	UBXN1	000023F	177261	178432	-	0.68	0.166264	0.244505	50	85.38
maker-falcon_000076F-augustus-gene-0.78	CHMP6	000076F	72052	73444	-	0.660714	0.166045	0.251311	56	76.875
maker-falcon_000022F-augustus-gene-11.55	CCDC97	000022F	1097618	1099224	+	0.631579	0.166037	0.262892	76	75.4079
maker-falcon_000006F-augustus-gene-17.63		000006F	1790698	1792118	-	0.84	0.166033	0.197659	25	124.4
maker-falcon_000000F-augustus-gene-32.57	RAB2A	000000F	3244150	3246423	-	0.686667	0.166032	0.241795	150	89.8667
maker-falcon_000030F-augustus-gene-4.88	FUT1	000030F	440257	442572	-	0.651515	0.16598	0.25476	132	77.7803
maker-falcon_000030F-augustus-gene-4.88	FUT2	000030F	440257	442572	-	0.651515	0.16598	0.25476	132	77.7803
maker-falcon_000001F-augustus-gene-43.98		000001F	4373761	4375103	-	0.72449	0.165914	0.229009	98	74.2857
maker-falcon_000010F-augustus-gene-21.66		000010F	2121570	2122804	-	0.74	0.165913	0.224207	50	86.54
maker-falcon_000015F-augustus-gene-20.23	SMNDC1	000015F	2062315	2063915	+	0.690909	0.165777	0.239941	110	92.9818
maker-falcon_000030F-augustus-gene-3.80		000030F	357131	358775	+	0.662162	0.165657	0.250177	74	75.5946
genemark-falcon_000020F-processed-gene-13.43	AP3M1	000020F	1321270	1323610	-	0.711538	0.165637	0.232787	104	76.1346
maker-falcon_000001F-augustus-gene-23.13	UBE2M	000001F	2366425	2367267	-	0.583333	0.165594	0.283875	24	92.5833
genemark-falcon_000009F-processed-gene-19.33	PPP1R14C	000009F	1952447	1953482	+	0.628571	0.165471	0.26325	70	78.0429
maker-falcon_000017F-augustus-gene-17.138	CNOT9	000017F	1752314	1754140	-	0.647727	0.165338	0.255258	88	74.7159
augustus_masked-falcon_000004F-processed-gene-27.18	EBAG9	000004F	2749987	2750614	+	0.5625	0.165257	0.293789	32	79.7812
maker-falcon_000046F-augustus-gene-6.145	DDX6	000046F	746083	748177	+	0.671429	0.164984	0.245721	140	64.7143
maker-falcon_000086F-snap-gene-0.51		000086F	12053	13640	-	0.714286	0.164951	0.230931	84	76.1071
maker-falcon_000003F-snap-gene-28.70		000003F	2831634	2832489	-	0.8	0.164924	0.206155	35	65.0571
maker-falcon_000028F-augustus-gene-7.29	TAF5	000028F	674471	675528	+	0.705882	0.164902	0.233611	68	80.7647
maker-falcon_000062F-augustus-gene-1.53	LSG1	000062F	125062	128444	-	0.708791	0.164844	0.232571	182	78.7363
snap_masked-falcon_000019F-processed-gene-23.6	ELP6	000019F	2313079	2314118	+	0.690476	0.164795	0.238668	42	77.2857
maker-falcon_000002F-augustus-gene-16.66	ERCC8	000002F	1684595	1688876	-	0.706612	0.164755	0.233161	242	66.9132
maker-falcon_000019F-snap-gene-11.71		000019F	1176561	1178260	-	0.656566	0.164712	0.250869	99	79.2727
snap_masked-falcon_000001F-processed-gene-30.100		000001F	3023170	3025789	+	0.66129	0.164476	0.24872	62	62.4516
maker-falcon_000018F-augustus-gene-24.222	TIPRL	000018F	2466510	2467506	-	0.634921	0.164437	0.258988	63	74.5397
augustus_masked-falcon_000022F-processed-gene-20.44	CDK5	000022F	2043461	2048807	-	0.619469	0.164372	0.265343	226	78.1195
genemark-falcon_000020F-processed-gene-18.22	COPS9	000020F	1893260	1893882	-	0.625	0.164365	0.262984	24	76.4167
maker-falcon_000006F-augustus-gene-8.98	TK2	000006F	814617	815527	+	0.588235	0.16433	0.279361	34	82.3824
maker-falcon_000000F-augustus-gene-41.12	TRMT112	000000F	4109843	4112081	+	0.617647	0.164297	0.266005	68	74.4118
maker-falcon_000005F-snap-gene-7.67	BZW2	000005F	729946	732925	+	0.581081	0.164257	0.282675	148	79.2365
maker-falcon_000001F-snap-gene-39.42		000001F	3928920	3931109	+	0.811111	0.164202	0.202441	90	77.7556
maker-falcon_000003F-augustus-gene-9.31	DDX47	000003F	925312	927482	+	0.647059	0.164115	0.253632	102	73.1471
maker-falcon_000012F-augustus-gene-24.33	PHAX	000012F	2453614	2456097	-	0.671053	0.163748	0.244016	152	72.8224
maker-falcon_000042F-snap-gene-2.8	CASP7	000042F	274369	275784	+	0.609756	0.163721	0.268502	82	60.6341
maker-falcon_000014F-snap-gene-20.50	PSMA4	000014F	2020510	2024283	-	0.620253	0.163707	0.263935	79	79.519
maker-falcon_000023F-augustus-gene-15.145	GET4	000023F	1569453	1570940	-	0.673077	0.163653	0.243142	52	87.8846
maker-falcon_000009F-augustus-gene-0.111	FAAH	000009F	71548	75027	+	0.616327	0.163611	0.265461	245	70.551
maker-falcon_000018F-augustus-gene-18.5	PGM3	000018F	1856722	1859791	+	0.65942	0.163444	0.247861	138	71.3841
maker-falcon_000005F-augustus-gene-7.54		000005F	738434	740318	+	0.691176	0.163305	0.23627	68	74.9706
maker-falcon_000005F-augustus-gene-7.54		000005F	738420	740318	+	0.691176	0.163305	0.23627	68	74.9706
maker-falcon_000023F-snap-gene-18.101		000023F	1862759	1864289	-	0.542857	0.1632	0.300631	70	54.9429
maker-falcon_000009F-augustus-gene-0.107	THG1L	000009F	48725	50235	+	0.595238	0.163165	0.274117	84	68.1071
maker-falcon_000014F-augustus-gene-9.33	AKR1A1	000014F	891623	893683	+	0.625	0.16316	0.261055	96	66.5312
maker-falcon_000001F-augustus-gene-46.73	GLYR1	000001F	4621430	4623037	-	0.669643	0.163157	0.243648	112	66.0446
maker-falcon_000017F-augustus-gene-11.90	ICMT	000017F	1139037	1140856	-	0.586207	0.162994	0.278048	58	69.569
maker-falcon_000017F-augustus-gene-11.90	ICMT	000017F	1139037	1140875	-	0.586207	0.162994	0.278048	58	69.569
maker-falcon_000052F-augustus-gene-3.46	NDUFA4	000052F	356693	357861	-	0.690476	0.162754	0.235712	42	80.619
maker-falcon_000015F-snap-gene-5.33	CREBZF	000015F	561242	562956	+	0.733333	0.162718	0.221888	90	74.7556
maker-falcon_000002F-snap-gene-16.79		000002F	1610889	1612541	-	0.614286	0.1626	0.264698	70	76.8857
maker-falcon_000028F-snap-gene-4.100		000028F	473616	474932	-	0.685714	0.162437	0.236887	70	83.4143
maker-falcon_000000F-augustus-gene-30.86	ZFAND6	000000F	3042670	3043543	+	0.710526	0.162349	0.228491	38	76.3684
maker-falcon_000031F-snap-gene-1.64		000031F	136471	137357	-	0.65	0.162279	0.24966	60	79.0167
maker-falcon_000009F-augustus-gene-15.38	EDC3	000009F	1527749	1529975	+	0.603774	0.162253	0.268732	106	78.0377
maker-falcon_000003F-snap-gene-31.22		000003F	3101802	3103165	+	0.8125	0.162226	0.199662	32	74.6875
maker-falcon_000003F-snap-gene-31.22		000003F	3101802	3103216	+	0.8125	0.162226	0.199662	32	74.6875
maker-falcon_000036F-augustus-gene-1.117		000036F	140556	143057	-	0.629032	0.162218	0.257884	62	44.3871
maker-falcon_000004F-snap-gene-2.95		000004F	206205	207580	-	0.685714	0.162119	0.236424	70	72.7286
genemark-falcon_000015F-processed-gene-16.22	WRAP73	000015F	1641332	1644880	-	0.593333	0.161957	0.272962	150	72.7
maker-falcon_000023F-augustus-gene-2.2		000023F	207184	207673	+	0.875	0.161903	0.185032	8	67.625
maker-falcon_000008F-augustus-gene-3.68	SLBP	000008F	331055	333664	+	0.622222	0.161574	0.259672	135	75.6074
maker-falcon_000002F-augustus-gene-43.34	RRP8	000002F	4314996	4316303	-	0.636364	0.161408	0.253641	44	72
augustus_masked-falcon_000028F-processed-gene-9.74	RNF8	000028F	985335	989638	+	0.610236	0.161297	0.264319	254	75.6024
maker-falcon_000012F-augustus-gene-9.44		000012F	947464	949126	+	0.708333	0.161193	0.227567	48	79.4583
maker-falcon_000016F-augustus-gene-12.69		000016F	1278290	1279544	+	0.707692	0.161046	0.227566	65	84.5385
maker-falcon_000018F-snap-gene-5.90		000018F	483196	485288	+	0.657407	0.160916	0.244774	108	74.0185
maker-falcon_000047F-snap-gene-3.56		000047F	383519	384945	+	0.666667	0.160785	0.241177	78	67.9359
maker-falcon_000001F-augustus-gene-16.83	NARS2	000001F	1609308	1611035	-	0.671429	0.160601	0.239193	70	73.2571
snap_masked-falcon_000031F-processed-gene-11.10		000031F	1102446	1104468	-	0.714286	0.16056	0.224785	84	85.9286
maker-falcon_000057F-snap-gene-3.100		000057F	328808	330145	-	0.585366	0.160493	0.274176	41	51.6585
maker-falcon_000049F-augustus-gene-5.163	ARPC2	000049F	620914	622137	-	0.634615	0.160479	0.252876	52	86.9423
maker-falcon_000028F-augustus-gene-8.85	SEC13	000028F	809104	810393	-	0.614286	0.160444	0.261189	70	66.7
maker-falcon_000067F-snap-gene-2.37	EEF1D	000067F	185219	189594	+	0.602041	0.160322	0.266298	98	61.9796
maker-falcon_000016F-augustus-gene-13.141	GOSR1	000016F	1346316	1347344	-	0.54	0.160193	0.296653	50	76.8
maker-falcon_000003F-augustus-gene-17.57	CDIPT	000003F	1792500	1794110	+	0.648936	0.159947	0.246475	94	76.5106
maker-falcon_000075F-snap-gene-2.131		000075F	316822	326772	-	0.608696	0.159875	0.262651	46	47.6522
maker-falcon_000042F-augustus-gene-5.94	HDDC2	000042F	541551	544190	+	0.740964	0.15986	0.215746	166	81.0422
augustus_masked-falcon_000052F-processed-gene-4.19	ANKLE2	000052F	434106	437784	-	0.695	0.159851	0.230001	200	74.15
maker-falcon_000008F-augustus-gene-10.91	CNIH4	000008F	996609	998614	-	0.714286	0.159807	0.223729	70	84.4714
genemark-falcon_000005F-processed-gene-31.3		000005F	3115984	3116509	+	0.75	0.159713	0.212951	36	92.8056
maker-falcon_000003F-augustus-gene-39.82	PGGT1B	000003F	3912868	3916318	+	0.676829	0.159673	0.235914	164	69.0793
maker-falcon_000011F-augustus-gene-11.39	RABL3	000011F	1136253	1138374	-	0.673077	0.159225	0.236563	104	72.1827
augustus_masked-falcon_000046F-processed-gene-6.126	MRPS2	000046F	749161	751205	-	0.651515	0.159091	0.244187	66	78.6364
maker-falcon_000022F-augustus-gene-13.101	TRNT1	000022F	1273747	1276349	+	0.735537	0.159043	0.216227	121	77.3719
maker-falcon_000010F-augustus-gene-26.56	PRCP	000010F	2681086	2684501	-	0.641667	0.158985	0.247769	120	75.6
maker-falcon_000002F-snap-gene-21.14		000002F	2151667	2152835	-	0.650943	0.158765	0.2439	106	80.0472
maker-falcon_000005F-snap-gene-9.47	BECN1	000005F	962832	964778	+	0.654545	0.158618	0.242333	110	66.9364
augustus_masked-falcon_000000F-processed-gene-18.6	SLC39A7	000000F	1838756	1840522	-	0.679487	0.15848	0.233234	78	64.5128
maker-falcon_000001F-augustus-gene-1.64	FRRS1	000001F	174925	176026	+	0.714286	0.158029	0.221241	42	82.2381
maker-falcon_000163F-augustus-gene-0.51	CCT8	000163F	37521	40449	-	0.363636	0.158009	0.434525	22	35.4545
maker-falcon_000028F-snap-gene-7.58		000028F	709931	710885	-	0.916667	0.157981	0.172343	24	151.292
snap_masked-falcon_000006F-processed-gene-31.72		000006F	3112725	3113254	+	0.625	0.157532	0.252052	32	69.75
maker-falcon_000020F-augustus-gene-19.86	DNAJC19	000020F	1906610	1907401	-	0.638889	0.157215	0.246076	36	75.7778
maker-falcon_000015F-augustus-gene-17.11	SDR39U1	000015F	1733808	1735464	-	0.605263	0.157175	0.259681	114	69.4649
maker-falcon_000010F-augustus-gene-19.41	SMN1	000010F	1973107	1978033	+	0.626506	0.156917	0.250464	83	82.2771
maker-falcon_000012F-augustus-gene-20.61	PSMG1	000012F	2087645	2089023	+	0.603448	0.156868	0.259953	58	69.5345
maker-falcon_000004F-augustus-gene-15.70	CYC1	000004F	1522117	1523806	-	0.714286	0.156822	0.219551	112	68.8304
maker-falcon_000002F-augustus-gene-22.41	APEX1	000002F	2271568	2273309	-	0.473684	0.15682	0.331064	38	49.1842
maker-falcon_000014F-augustus-gene-16.44		000014F	1659779	1660751	+	0.65625	0.156787	0.238914	64	71.3281
maker-falcon_000004F-augustus-gene-14.19	GABPA	000004F	1449143	1451191	-	0.637255	0.156779	0.246023	102	74.2941
maker-falcon_000050F-snap-gene-0.52	TUBA1A	000050F	79674	82237	+	0.622549	0.156739	0.251769	204	64.4853
maker-falcon_000010F-augustus-gene-18.47	NDUFB9	000010F	1855006	1856255	+	0.58	0.156697	0.270167	50	77.16
maker-falcon_000098F-augustus-gene-0.117	JMJD7	000098F	45961	47320	-	0.5875	0.156621	0.26659	80	63.7125
maker-falcon_000022F-augustus-gene-13.101	TRNT1	000022F	1273747	1276375	+	0.731707	0.156578	0.213991	123	77.4715
maker-falcon_000024F-augustus-gene-16.47	CIR1	000024F	1685882	1688238	+	0.595506	0.156558	0.2629	89	74.5393
maker-falcon_000024F-augustus-gene-16.47	CIR1	000024F	1686123	1688238	+	0.595506	0.156558	0.2629	89	74.5393
maker-falcon_000024F-augustus-gene-16.47	CIR1	000024F	1686395	1688238	+	0.595506	0.156558	0.2629	89	74.5393
maker-falcon_000059F-augustus-gene-0.54	FAM50A	000059F	88548	90378	+	0.666667	0.156494	0.234741	90	88.1222
snap_masked-falcon_000001F-processed-gene-67.21		000001F	6800917	6807856	-	1	0.156306	0.156306	2	132.5
genemark-falcon_000006F-processed-gene-21.51	PCID2	000006F	2084010	2085762	-	0.690476	0.156301	0.226367	84	76.4524
maker-falcon_000065F-augustus-gene-2.51	CAPZA1	000065F	186648	189069	-	0.721311	0.156296	0.216683	122	83.2131
maker-falcon_000000F-augustus-gene-28.39	MRPL49	000000F	2846041	2847588	-	0.574074	0.156034	0.271802	54	57.7037
genemark-falcon_000022F-processed-gene-19.15		000022F	1922805	1926145	+	0.683673	0.155742	0.227802	98	73.051
snap_masked-falcon_000003F-processed-gene-29.67		000003F	2964275	2964843	-	0.571429	0.155645	0.272379	28	82.8929
maker-falcon_000016F-snap-gene-11.63		000016F	1119142	1119979	+	0.541667	0.155635	0.287327	24	72.5833
maker-falcon_000000F-augustus-gene-53.43	PHF13	000000F	5352277	5354316	+	0.635417	0.155613	0.2449	96	85.6354
maker-falcon_000010F-augustus-gene-25.29		000010F	2531741	2533921	-	0.745283	0.155299	0.208376	106	99.7075
snap_masked-falcon_000001F-processed-gene-47.80		000001F	4717128	4719068	+	0.712766	0.155213	0.217761	94	76.5213
genemark-falcon_000016F-processed-gene-4.25	HM13	000016F	469044	472903	-	0.643617	0.155197	0.241132	188	78.9468
genemark-falcon_000023F-processed-gene-13.25	TRMT61A	000023F	1351906	1353679	-	0.545455	0.155053	0.284264	66	69.9697
maker-falcon_000011F-augustus-gene-10.53	MED4	000011F	1017672	1019684	-	0.686441	0.154706	0.225374	118	74.3729
maker-falcon_000061F-augustus-gene-4.116	TGS1	000061F	401116	404377	-	0.561538	0.154513	0.27516	130	68.3615
maker-falcon_000011F-augustus-gene-28.191	MRPL30	000011F	2905507	2908074	-	0.666667	0.154499	0.231749	126	70.9365
maker-falcon_000022F-augustus-gene-13.101	TRNT1	000022F	1273747	1276424	+	0.728	0.154385	0.212067	125	77.4
maker-falcon_000012F-snap-gene-25.71		000012F	2559950	2563360	-	0.669014	0.154215	0.230511	142	77
maker-falcon_000048F-augustus-gene-5.48	PRPF4	000048F	508405	510735	-	0.85	0.154149	0.181351	120	107.008
maker-falcon_000065F-augustus-gene-2.53	LSM4	000065F	197925	199619	-	0.605263	0.154052	0.254521	114	78.3421
maker-falcon_000003F-snap-gene-40.69		000003F	4073408	4074214	+	0.625	0.154047	0.246474	24	63.875
maker-falcon_000024F-augustus-gene-18.62	CYCS	000024F	1890215	1891835	-	0.902778	0.154007	0.170593	72	122.361
maker-falcon_000010F-augustus-gene-14.47	ARHGAP11B	000010F	1394573	1395514	+	0.62069	0.153963	0.248051	29	48.6897
maker-falcon_000004F-augustus-gene-29.43	LZIC	000004F	2977605	2979454	-	0.689189	0.153846	0.223228	74	83.4595
maker-falcon_000000F-augustus-gene-7.10	SERGEF	000000F	782685	785064	+	0.682927	0.153811	0.225223	82	74.3293
maker-falcon_000000F-augustus-gene-7.10	SERGEF	000000F	783291	785064	+	0.682927	0.153811	0.225223	82	74.3293
maker-falcon_000004F-snap-gene-4.34		000004F	422530	425453	-	0.646667	0.153629	0.237571	150	70.3533
maker-falcon_000000F-augustus-gene-58.82	COX5B	000000F	5827705	5828302	-	0.58	0.153597	0.264823	50	67.22
maker-falcon_000042F-snap-gene-0.32	GEMIN8	000042F	4977	8483	+	0.6875	0.153572	0.223378	32	84.2812
augustus_masked-falcon_000011F-processed-gene-14.77	SAP30BP	000011F	1491232	1492272	+	0.764706	0.153413	0.200616	34	84.2353
maker-falcon_000003F-augustus-gene-17.57	CDIPT	000003F	1792386	1794050	+	0.646465	0.153354	0.23722	99	78.7071
maker-falcon_000013F-snap-gene-18.78		000013F	1859198	1859691	+	0.7	0.153322	0.219032	10	77.5
maker-falcon_000013F-augustus-gene-26.12	LRMDA	000013F	2678391	2679703	-	0.8125	0.153247	0.188612	48	77.4375
maker-falcon_000005F-augustus-gene-12.67		000005F	1278690	1279814	+	0.613636	0.153201	0.24966	44	80.6591
genemark-falcon_000012F-processed-gene-18.0	MON2	000012F	1780544	1782701	-	0.789474	0.153168	0.194013	38	182.079
genemark-falcon_000037F-processed-gene-1.36	WTAP	000037F	110884	113368	-	0.669492	0.153149	0.228755	118	80.5678
maker-falcon_000082F-augustus-gene-0.57	ATE1	000082F	33878	39092	-	0.662651	0.153143	0.231107	83	63.6506
maker-falcon_000012F-snap-gene-17.34		000012F	1771770	1774379	-	0.576271	0.153098	0.26567	59	50.0678
maker-falcon_000012F-snap-gene-12.70	FAM174A	000012F	1198590	1199711	-	0.666667	0.153041	0.229561	72	77.8056
maker-falcon_000012F-snap-gene-12.70	FAM174A	000012F	1198540	1199711	-	0.666667	0.153041	0.229561	72	77.8056
maker-falcon_000001F-snap-gene-43.57		000001F	4330339	4330930	+	0.666667	0.152969	0.229453	30	61.6
snap_masked-falcon_000044F-processed-gene-1.70		000044F	90696	91670	+	1	0.152934	0.152934	6	81.8333
maker-falcon_000014F-augustus-gene-9.47	CHEK1	000014F	929929	932085	-	0.635135	0.152842	0.240644	148	72.9797
maker-falcon_000012F-augustus-gene-28.126		000012F	2918906	2920959	-	0.678571	0.152776	0.225143	84	67.3333
maker-falcon_000022F-snap-gene-19.44	NAA30	000022F	1956122	1957565	+	0.548387	0.152759	0.278561	62	77.9516
maker-falcon_000027F-augustus-gene-0.61	C1GALT1	000027F	31699	33764	-	0.484615	0.152637	0.314965	130	40.3615
genemark-falcon_000012F-processed-gene-26.58	MRPS16	000012F	2674373	2675660	+	0.6	0.152619	0.254365	60	85.7
maker-falcon_000000F-snap-gene-0.47	NUP155	000000F	32018	37613	-	0.571429	0.152469	0.26682	56	62.5536
maker-falcon_000014F-augustus-gene-9.33	AKR1A1	000014F	891929	893912	+	0.592233	0.152391	0.257317	103	67.6117
maker-falcon_000011F-snap-gene-15.40		000011F	1499180	1500296	-	0.625	0.152178	0.243485	48	68.8542
maker-falcon_000154F-augustus-gene-0.64	POLE3	000154F	53794	55825	-	0.614583	0.152045	0.247396	96	78.6354
maker-falcon_000015F-augustus-gene-25.78		000015F	2512828	2515234	-	0.666667	0.15167	0.227504	108	74.1111
maker-falcon_000012F-augustus-gene-3.30	VPS50	000012F	303033	304492	-	0.416667	0.151505	0.363611	12	32.75
maker-falcon_000023F-snap-gene-15.87		000023F	1515127	1516449	+	0.916667	0.151502	0.165275	48	157.5
maker-falcon_000009F-snap-gene-5.2	DDA1	000009F	511608	513288	+	0.6875	0.151493	0.220354	80	89.15
maker-falcon_000016F-augustus-gene-5.41	SAT2	000016F	507082	508389	+	0.675676	0.151471	0.224176	74	74.2027
maker-falcon_000016F-augustus-gene-5.41		000016F	507082	508389	+	0.675676	0.151471	0.224176	74	74.2027
maker-falcon_000016F-augustus-gene-5.41	SAT2	000016F	507082	508388	+	0.675676	0.151471	0.224176	74	74.2027
maker-falcon_000011F-augustus-gene-6.32	TRIAP1	000011F	678803	679552	-	0.642857	0.151459	0.235603	28	64.5
augustus_masked-falcon_000035F-processed-gene-1.37	ARL6IP4	000035F	171797	174003	+	0.761364	0.151448	0.198916	88	103.364
maker-falcon_000012F-augustus-gene-16.146	ITPA	000012F	1608064	1609913	-	0.534483	0.15139	0.283246	58	69.8621
augustus_masked-falcon_000018F-processed-gene-21.31	CBX1	000018F	2104282	2106640	+	0.735294	0.15133	0.205809	68	78.1618
maker-falcon_000016F-snap-gene-1.61	JAGN1	000016F	98344	100215	-	0.560811	0.151329	0.26984	148	69.223
maker-falcon_000080F-augustus-gene-1.210	SH3GLB1	000080F	228969	231148	+	0.6875	0.151278	0.220041	96	85.2396
maker-falcon_000001F-augustus-gene-11.17	RPS27	000001F	1188953	1190107	-	0.631579	0.151201	0.239401	38	86.0263
maker-falcon_000015F-snap-gene-5.33	CREBZF	000015F	561242	563047	+	0.734694	0.151163	0.20575	98	75.7755
maker-falcon_000013F-snap-gene-3.68	GINS2	000013F	322131	325693	-	0.611111	0.151056	0.247182	36	68.4167
maker-falcon_000015F-augustus-gene-25.78		000015F	2512580	2515234	-	0.669725	0.151043	0.225529	109	73.5413
augustus_masked-falcon_000022F-processed-gene-19.60		000022F	1946419	1948565	+	0.642857	0.151026	0.234929	84	70.7262
maker-falcon_000023F-augustus-gene-16.59	NUDT9	000023F	1606166	1607731	+	0.66129	0.15098	0.228311	62	82.0484
maker-falcon_000011F-snap-gene-16.65	POLR3A	000011F	1611058	1612252	-	0.690476	0.15089	0.218531	42	84.119
maker-falcon_000000F-augustus-gene-67.78	RPL36	000000F	6671898	6672800	+	0.671875	0.150842	0.22451	64	84.5781
maker-falcon_000005F-snap-gene-8.29	SLC4A1AP	000005F	831318	834016	-	0.610169	0.150569	0.246766	59	43.2034
maker-falcon_000019F-snap-gene-21.50		000019F	2116186	2117618	-	0.630769	0.15039	0.238423	65	80.0769
maker-falcon_000009F-augustus-gene-25.60		000009F	2496963	2498046	+	0.666667	0.150356	0.225534	54	68
maker-falcon_000012F-augustus-gene-20.65	COPS6	000012F	2025377	2026836	-	0.7	0.150276	0.21468	70	73.6857
maker-falcon_000000F-augustus-gene-9.95	NXNL2	000000F	914077	916204	-	0.606742	0.150244	0.247625	89	79.0787
maker-falcon_000000F-snap-gene-35.44		000000F	3500634	3502434	+	0.709677	0.150112	0.211521	62	68.129
maker-falcon_000000F-snap-gene-35.44		000000F	3500634	3502431	+	0.709677	0.150112	0.211521	62	68.129
maker-falcon_000002F-augustus-gene-32.96	REXO4	000002F	3257300	3259955	-	0.626374	0.150088	0.239614	91	72.1868
genemark-falcon_000047F-processed-gene-1.30	RPS28	000047F	118281	119759	-	0.636364	0.149972	0.23567	66	79.8939
maker-falcon_000027F-augustus-gene-0.61		000027F	31699	34396	-	0.517442	0.149931	0.289755	172	48.5814
maker-falcon_000027F-augustus-gene-0.61	C1GALT1	000027F	31699	34396	-	0.517442	0.149931	0.289755	172	48.5814
maker-falcon_000058F-snap-gene-4.96	MANBAL	000058F	415800	416203	-	0.730769	0.149922	0.205157	26	79.3077
maker-falcon_000004F-augustus-gene-25.61	CAPZB	000004F	2508086	2509794	+	0.655556	0.149908	0.228674	90	73.1
maker-falcon_000004F-augustus-gene-29.43	LZIC	000004F	2977568	2979454	-	0.684211	0.149895	0.219077	76	83.5921
maker-falcon_000018F-augustus-gene-18.5	PGM3	000018F	1856577	1859791	+	0.651316	0.149884	0.230126	152	72.0197
maker-falcon_000047F-snap-gene-5.32		000047F	523084	524223	-	0.6	0.149864	0.249773	35	72.8286
genemark-falcon_000082F-processed-gene-1.16	NUP35	000082F	227148	230120	+	0.715909	0.149757	0.209185	176	73.3977
maker-falcon_000002F-augustus-gene-34.35		000002F	3403427	3404317	-	0.388889	0.14974	0.385045	18	27.8889
maker-falcon_000001F-augustus-gene-58.49	SLC25A40	000001F	5799476	5801082	+	0.67	0.149697	0.223428	100	76.54
maker-falcon_000028F-snap-gene-3.121	DDX5	000028F	320612	326484	-	0.665094	0.149649	0.225005	424	69.8939
maker-falcon_000028F-snap-gene-3.121	DDX5	000028F	320615	326484	-	0.665094	0.149649	0.225005	424	69.8939
maker-falcon_000051F-snap-gene-5.125	CDC37	000051F	509394	511914	+	0.705128	0.149534	0.212067	78	76.3462
maker-falcon_000003F-augustus-gene-17.57	CDIPT	000003F	1792387	1794110	+	0.647059	0.149401	0.230893	102	78.2941
maker-falcon_000098F-augustus-gene-0.117	JMJD7	000098F	45961	47349	-	0.571429	0.149365	0.261389	84	65.119
maker-falcon_000003F-snap-gene-22.16	KDELR2	000003F	2264869	2267073	-	0.652174	0.149365	0.229026	115	72.2696
maker-falcon_000003F-snap-gene-22.16	KDELR2	000003F	2264859	2267073	-	0.652174	0.149365	0.229026	115	72.2696
genemark-falcon_000001F-processed-gene-49.65	ADPRHL2	000001F	4892742	4894047	+	0.636364	0.149343	0.234682	66	65.5455
maker-falcon_000068F-snap-gene-3.88	FZD7	000068F	323397	323987	+	0.625	0.149338	0.238941	32	44.5938
maker-falcon_000014F-augustus-gene-25.55	NDUFA10	000014F	2505047	2508037	-	0.644578	0.149284	0.231599	166	72.4217
maker-falcon_000010F-augustus-gene-16.86	FAAP24	000010F	1672495	1673867	-	0.694444	0.149111	0.21472	36	98.8333
maker-falcon_000014F-augustus-gene-9.47	CHEK1	000014F	929929	932104	-	0.631579	0.148976	0.235879	152	73.5789
maker-falcon_000004F-augustus-gene-3.47	MAD2L2	000004F	354600	356667	+	0.575	0.148808	0.258797	120	56.6583
maker-falcon_000000F-augustus-gene-7.10	SERGEF	000000F	780372	785064	+	0.670588	0.1486	0.221596	85	73.5765
maker-falcon_000006F-augustus-gene-29.21	LACTB	000006F	2959634	2961272	+	0.601852	0.148588	0.246885	108	66.5833
maker-falcon_000020F-snap-gene-14.31		000020F	1430463	1431329	+	0.681818	0.148519	0.217829	66	82.4545
maker-falcon_000088F-augustus-gene-0.16		000088F	89476	93285	+	0.323529	0.148347	0.458526	34	44.8824
maker-falcon_000014F-augustus-gene-13.52		000014F	1301962	1303124	-	0.673077	0.148267	0.220283	52	92.8077
maker-falcon_000063F-snap-gene-1.12	ANAPC11	000063F	190571	193129	+	0.573333	0.148185	0.258461	150	66.5267
maker-falcon_000003F-snap-gene-42.122		000003F	4321125	4322788	+	0.366667	0.148168	0.404095	30	29.1667
maker-falcon_000050F-augustus-gene-0.22		000050F	34611	36081	+	0.645161	0.148139	0.229616	62	77.6452
genemark-falcon_000004F-processed-gene-40.16	RPL22	000004F	4069274	4071980	+	0.5625	0.148013	0.263134	96	61.7083
maker-falcon_000010F-augustus-gene-18.46	RBFA	000010F	1844991	1846347	+	0.707317	0.147981	0.209215	82	78.4024
genemark-falcon_000009F-processed-gene-11.49	MRPS6	000009F	1162764	1163210	+	0.5	0.147813	0.295626	18	77.2222
maker-falcon_000005F-augustus-gene-33.98	GTF2H3	000005F	3385873	3388079	-	0.666667	0.147799	0.221699	111	89.964
maker-falcon_000016F-snap-gene-1.61	JAGN1	000016F	98395	101279	-	0.618557	0.147772	0.238899	194	71.3711
maker-falcon_000028F-snap-gene-3.121	DDX5	000028F	319034	326484	-	0.662	0.147764	0.223208	500	69.84
maker-falcon_000023F-augustus-gene-10.76	PEX3	000023F	1036783	1038644	+	0.598039	0.147727	0.247019	102	67.4804
maker-falcon_000011F-augustus-gene-27.124	ANKRD27	000011F	2769842	2772380	+	0.675439	0.147554	0.218457	114	68.0789
maker-falcon_000001F-snap-gene-32.80		000001F	3284727	3286516	+	0.643836	0.147548	0.22917	73	74.8219
maker-falcon_000014F-augustus-gene-12.30	XKR6	000014F	1270446	1272640	+	0.65812	0.147445	0.224039	117	72.188
maker-falcon_000000F-snap-gene-32.43	GMNN	000000F	3265103	3266260	-	0.74	0.147422	0.199219	50	96.38
maker-falcon_000046F-snap-gene-5.100	BRF1	000046F	567016	574060	-	0.571429	0.147376	0.257907	21	47.7619
maker-falcon_000046F-snap-gene-5.100	BRF1	000046F	567066	574060	-	0.571429	0.147376	0.257907	21	47.7619
maker-falcon_000023F-augustus-gene-13.90		000023F	1343173	1343955	+	0.727273	0.147348	0.202604	22	37.2273
maker-falcon_000001F-augustus-gene-33.30	DYNLL2	000001F	3327983	3329004	+	0.605263	0.147297	0.24336	38	87
maker-falcon_000026F-snap-gene-2.115	DNAJC9	000026F	219294	222903	-	0.703704	0.147076	0.209003	54	85.6296
maker-falcon_000004F-snap-gene-15.36		000004F	1576639	1577445	-	1	0.147059	0.147059	1	34
maker-falcon_000007F-augustus-gene-5.69		000007F	574297	575422	-	0.759259	0.146942	0.193533	54	85.7037
maker-falcon_000009F-augustus-gene-1.47	ANKRD40	000009F	170628	172584	+	0.689655	0.146912	0.213022	58	71.5
maker-falcon_000009F-augustus-gene-1.47	ANKRD40	000009F	170658	172584	+	0.689655	0.146912	0.213022	58	71.5
genemark-falcon_000012F-processed-gene-27.49	DFFB	000012F	2780650	2781778	+	0.732143	0.146871	0.200604	56	74.6786
maker-falcon_000012F-snap-gene-26.104		000012F	2621684	2622596	+	0.7	0.146849	0.209785	30	77.3333
maker-falcon_000023F-augustus-gene-17.2	AK6	000023F	1718184	1720610	+	0.686567	0.146763	0.213763	67	85.2836
maker-falcon_000154F-augustus-gene-0.64	POLE3	000154F	53794	55840	-	0.61	0.1467	0.240492	100	78.5
augustus_masked-falcon_000038F-processed-gene-4.82	BORCS7	000038F	478411	478795	+	0.541667	0.1467	0.27083	24	65.0833
maker-falcon_000031F-snap-gene-10.22		000031F	1061801	1062507	-	0.448276	0.146672	0.327191	29	47.2069
maker-falcon_000031F-snap-gene-10.22		000031F	1061795	1062507	-	0.448276	0.146672	0.327191	29	47.2069
maker-falcon_000010F-augustus-gene-16.73	PHB	000010F	1639733	1640925	+	0.6875	0.146666	0.213332	64	75.0781
maker-falcon_000077F-augustus-gene-0.27	ZBTB8OS	000077F	34380	36072	-	0.73913	0.146565	0.198294	46	87.1957
maker-falcon_000004F-augustus-gene-2.67	HYPK	000004F	218449	219260	+	0.763158	0.146554	0.192036	38	87.8684
maker-falcon_000035F-augustus-gene-7.71	PSMB1	000035F	709955	712290	-	0.75	0.146488	0.195318	112	80.2679
maker-falcon_000019F-snap-gene-11.71		000019F	1176233	1178260	-	0.672566	0.146426	0.217713	113	79.6637
maker-falcon_000026F-augustus-gene-13.17	EIF3H	000026F	1293325	1295223	-	0.632653	0.146418	0.231435	98	74.102
maker-falcon_000046F-augustus-gene-4.83	C3ORF33	000046F	427727	428602	-	0.636364	0.146416	0.230082	22	86.8182
genemark-falcon_000063F-processed-gene-4.51		000063F	498388	499118	-	0.916667	0.146258	0.159554	12	66.9167
maker-falcon_000004F-augustus-gene-19.71	ZNF56	000004F	1966814	1969568	+	0.619403	0.146068	0.235821	134	81.4925
augustus_masked-falcon_000004F-processed-gene-37.25	RWDD3	000004F	3667250	3668238	+	0.703125	0.14606	0.20773	64	66.0781
maker-falcon_000063F-augustus-gene-1.71	DCAF5	000063F	103741	106232	+	0.55625	0.145898	0.262288	160	48.3438
genemark-falcon_000015F-processed-gene-19.20	DUT	000015F	1870193	1871151	-	0.7	0.145893	0.208418	50	75.52
maker-falcon_000063F-snap-gene-3.125		000063F	344744	347754	-	0.5	0.145833	0.291666	4	25.25
maker-falcon_000061F-augustus-gene-3.79	MAK16	000061F	391616	393556	-	0.690909	0.145658	0.210821	110	83.6909
maker-falcon_000023F-snap-gene-13.65	NDUFA6	000023F	1351244	1352124	+	0.714286	0.145585	0.203819	28	82.8214
maker-falcon_000003F-snap-gene-17.94		000003F	1744912	1747455	-	0.584071	0.145573	0.249239	113	40.7168
maker-falcon_000011F-snap-gene-0.26		000011F	52922	53873	+	0.642857	0.145573	0.226447	56	67.8214
genemark-falcon_000014F-processed-gene-0.43		000014F	84203	85897	+	0.762712	0.145511	0.190781	59	112.508
maker-falcon_000017F-augustus-gene-22.35	UBE2A	000017F	2226643	2228041	+	0.661765	0.145494	0.219857	68	85.0588
maker-falcon_000079F-augustus-gene-0.76	SRP19	000079F	8979	9766	+	0.615385	0.145475	0.236397	26	74.2308
maker-falcon_000074F-augustus-gene-2.78	ZBTB49	000074F	267409	268658	+	0.708333	0.145437	0.205323	72	71.7083
maker-falcon_000004F-snap-gene-2.95		000004F	205663	207274	-	0.7125	0.14537	0.204028	80	78.4125
augustus_masked-falcon_000047F-processed-gene-3.64	C12ORF66	000047F	325463	332424	+	0.735385	0.145287	0.197566	325	80.9477
maker-falcon_000015F-augustus-gene-12.38	RAB35	000015F	1251391	1253604	+	0.614754	0.145174	0.23615	122	79.6475
maker-falcon_000003F-snap-gene-12.67	CDK8	000003F	1282709	1285324	-	0.675439	0.145157	0.214907	114	77.1579
maker-falcon_000014F-augustus-gene-9.33	AKR1A1	000014F	891623	893912	+	0.605505	0.145061	0.23957	109	67.7706
maker-falcon_000006F-augustus-gene-22.72		000006F	2286942	2289120	+	0.657407	0.145056	0.220649	108	79.9074
maker-falcon_000010F-snap-gene-8.50	CENPL	000010F	865628	868193	-	0.692308	0.14501	0.209458	130	83.4385
maker-falcon_000016F-snap-gene-1.61	JAGN1	000016F	98344	101279	-	0.621212	0.144986	0.233393	198	71.4596
maker-falcon_000004F-augustus-gene-19.65	STX8	000004F	1906970	1908465	+	0.75	0.144878	0.19317	44	77.8864
maker-falcon_000004F-augustus-gene-19.65	STX8	000004F	1907015	1908462	+	0.75	0.144878	0.19317	44	77.8864
maker-falcon_000018F-augustus-gene-3.60	PRDX5	000018F	389075	391169	+	0.588235	0.144833	0.246216	136	72.8088
snap_masked-falcon_000008F-processed-gene-15.6		000008F	1522423	1522707	+	0.785714	0.144592	0.184026	14	85.1429
maker-falcon_000001F-augustus-gene-46.70	STIP1	000001F	4598386	4602445	-	0.626214	0.144591	0.230898	206	72.7767
maker-falcon_000012F-augustus-gene-16.134	ARFGAP1	000012F	1606239	1609771	+	0.608333	0.144471	0.237486	120	78.3167
maker-falcon_000012F-augustus-gene-18.66	EID3	000012F	1874451	1876331	+	0.695312	0.144438	0.207731	128	86.8984
snap_masked-falcon_000018F-processed-gene-2.85	RBBP4	000018F	268969	271000	-	0.58871	0.144387	0.24526	124	65.879
maker-falcon_000002F-augustus-gene-35.54	PDHX	000002F	3548051	3550505	+	0.664474	0.144362	0.217257	152	71.3158
genemark-falcon_000009F-processed-gene-11.48	VHL	000009F	1159378	1159961	+	0.653846	0.144359	0.220785	26	80.3462
maker-falcon_000023F-augustus-gene-7.125	EIF3F	000023F	704085	705447	+	0.742857	0.144341	0.194305	70	74.5286
maker-falcon_000011F-snap-gene-5.68	ARPC3	000011F	495078	496252	-	0.588235	0.144286	0.245285	68	69.5441
maker-falcon_000029F-augustus-gene-9.86	RANBP1	000029F	935753	937351	+	0.6875	0.144281	0.209863	80	85.3375
maker-falcon_000012F-snap-gene-13.96	MALSU1	000012F	1391731	1393433	-	0.575472	0.144156	0.250501	106	77.066
maker-falcon_000063F-augustus-gene-2.114	ECH1	000063F	240272	242373	-	0.458333	0.144096	0.314391	48	34.1458
maker-falcon_000006F-augustus-gene-28.14	TMEM243	000006F	2854242	2855841	+	0.684211	0.143979	0.210431	76	87.0395
maker-falcon_000014F-augustus-gene-3.66	TUSC2	000014F	316652	317782	+	0.725	0.143766	0.198298	40	75.075
maker-falcon_000002F-augustus-gene-16.66	CHIT1	000002F	1685323	1691851	-	0.644909	0.14375	0.2229	383	65.5065
maker-falcon_000008F-snap-gene-5.34		000008F	486883	491205	+	0.669421	0.143507	0.214375	242	81.0868
maker-falcon_000009F-augustus-gene-15.42		000009F	1558672	1559750	+	0.710526	0.143448	0.20189	38	70.8947
maker-falcon_000002F-augustus-gene-32.86	CPLANE2	000002F	3255891	3257351	+	0.454545	0.143342	0.315352	22	64.8182
maker-falcon_000002F-augustus-gene-17.20	DDI2	000002F	1698150	1701298	+	0.628319	0.143323	0.228106	226	66.3451
maker-falcon_000010F-augustus-gene-8.51	ZNF622	000010F	812834	814423	+	0.746479	0.143269	0.191926	71	77.5352
maker-falcon_000017F-augustus-gene-11.90		000017F	1139037	1146742	-	0.515152	0.143237	0.278048	66	62.8636
maker-falcon_000022F-augustus-gene-14.72	RPL10A	000022F	1411037	1412519	+	0.666667	0.143131	0.214697	78	69.7821
maker-falcon_000024F-augustus-gene-14.117		000024F	1419609	1422599	-	0.608939	0.143115	0.235024	179	79.9777
maker-falcon_000014F-augustus-gene-25.55	NDUFA10	000014F	2505047	2508225	-	0.637931	0.142988	0.224143	174	73.2471
maker-falcon_000014F-augustus-gene-13.52		000014F	1301962	1303186	-	0.666667	0.142898	0.214347	54	93.4444
maker-falcon_000001F-snap-gene-57.29		000001F	5755651	5756160	+	1	0.142857	0.142857	1	14
maker-falcon_000001F-snap-gene-9.22		000001F	957662	958059	-	1	0.142857	0.142857	1	14
maker-falcon_000011F-augustus-gene-13.28		000011F	1360194	1361879	-	0.598039	0.142742	0.238683	102	74.9216
maker-falcon_000003F-snap-gene-37.7		000003F	3758768	3760898	+	0.6	0.142721	0.237868	70	61.6857
maker-falcon_000022F-snap-gene-16.31		000022F	1608937	1610126	+	0.759494	0.142513	0.187642	79	80.0506
maker-falcon_000013F-augustus-gene-12.26	LCMT1	000013F	1290844	1292695	+	0.694118	0.142502	0.205299	85	83.5765
maker-falcon_000048F-snap-gene-4.22		000048F	465629	467252	-	0.431373	0.142192	0.329628	51	36.902
maker-falcon_000003F-snap-gene-17.94		000003F	1744912	1747334	-	0.576577	0.142153	0.246546	111	40.7477
maker-falcon_000022F-augustus-gene-6.39	NUS1	000022F	621299	622573	+	0.708333	0.142027	0.200509	48	77.2917
maker-falcon_000046F-snap-gene-6.36	BRF1	000046F	628970	631811	-	0.568182	0.142004	0.249926	88	61.3409
maker-falcon_000030F-snap-gene-2.57		000030F	222714	224428	-	0.666667	0.141815	0.212722	138	74.8623
maker-falcon_000011F-snap-gene-20.108		000011F	2067963	2069210	-	0.703704	0.141705	0.201371	54	71.0556
maker-falcon_000022F-augustus-gene-12.53	SLC25A27	000022F	1259910	1261281	+	0.714286	0.141631	0.198283	42	75.8571
maker-falcon_000000F-augustus-gene-78.34	TIMM9	000000F	7812797	7813849	-	0.614286	0.14159	0.230495	70	83.4571
maker-falcon_000000F-augustus-gene-52.54	DNAJC12	000000F	5252912	5253984	-	0.628571	0.141491	0.225099	35	76.2571
snap_masked-falcon_000004F-processed-gene-26.15	ATP5IF1	000004F	2629171	2629977	-	0.693878	0.141424	0.203817	49	77.551
maker-falcon_000014F-snap-gene-2.66		000014F	251753	252725	+	0.53125	0.141404	0.266172	32	61.8125
maker-falcon_000018F-augustus-gene-21.117		000018F	2115044	2116864	+	0.56383	0.141382	0.250753	94	69.6489
augustus_masked-falcon_000009F-processed-gene-14.41	ORAOV1	000009F	1449507	1450040	+	0.714286	0.141181	0.197653	28	79.6071
maker-falcon_000006F-augustus-gene-24.66	GMPS	000006F	2487136	2488696	+	0.862069	0.14113	0.16371	87	101.333
genemark-falcon_000011F-processed-gene-21.36		000011F	2157293	2158833	-	0.666667	0.141062	0.211593	63	60.8095
maker-falcon_000010F-augustus-gene-22.65	TAZ	000010F	2199419	2201129	-	0.663793	0.140929	0.212308	116	70.8534
maker-falcon_000028F-snap-gene-12.86		000028F	1233911	1235519	-	0.684211	0.140868	0.205883	38	72.0789
maker-falcon_000026F-snap-gene-7.77		000026F	734358	735082	-	0.673913	0.140678	0.208748	46	66.0652
maker-falcon_000034F-augustus-gene-0.25	NFYA	000034F	49955	51939	-	0.702381	0.140475	0.199999	84	76.0119
genemark-falcon_000016F-processed-gene-13.88	SERHL2	000016F	1293232	1294418	+	0.7	0.140327	0.200467	70	70.6143
maker-falcon_000023F-snap-gene-5.34		000023F	498394	499352	+	0.55	0.140215	0.254936	80	69.9
maker-falcon_000022F-augustus-gene-16.26	TAF9	000022F	1676588	1677494	+	0.642857	0.140174	0.218048	56	70.7857
maker-falcon_000018F-augustus-gene-18.3	DUSP12	000018F	1842137	1843597	+	0.647887	0.140152	0.216322	71	73.1127
maker-falcon_000004F-augustus-gene-3.47	MAD2L2	000004F	354454	356667	+	0.570312	0.140105	0.245663	128	58.0781
maker-falcon_000063F-augustus-gene-2.114	KPTN	000063F	240272	243996	-	0.440476	0.140072	0.318001	84	37.1667
maker-falcon_000063F-augustus-gene-2.114	ECH1	000063F	240272	243996	-	0.440476	0.140072	0.318001	84	37.1667
maker-falcon_000011F-augustus-gene-13.28		000011F	1360136	1361879	-	0.586538	0.139997	0.238683	104	74.8077
maker-falcon_000012F-snap-gene-4.66	DEK	000012F	426069	428350	-	0.676471	0.139934	0.206859	136	84.8529
maker-falcon_000012F-snap-gene-4.66	DEK	000012F	426068	428350	-	0.676471	0.139934	0.206859	136	84.8529
maker-falcon_000001F-augustus-gene-42.62	RPL14	000001F	4291236	4292477	+	0.639535	0.139842	0.218663	86	68.2442
genemark-falcon_000098F-processed-gene-0.95	ZNF367	000098F	79638	81196	-	0.635514	0.139622	0.219699	107	72.028
maker-falcon_000016F-snap-gene-6.34		000016F	586199	588052	+	0.661538	0.139515	0.210895	65	83.2923
snap_masked-falcon_000005F-processed-gene-29.20	CSMD3	000005F	2967914	2969279	+	0.619048	0.139507	0.225358	84	76.7381
maker-falcon_000003F-augustus-gene-14.74	TCTEX1D2	000003F	1455173	1456253	+	0.615385	0.139388	0.226505	26	71
maker-falcon_000000F-augustus-gene-10.35	MOB3B	000000F	1079768	1080576	-	0.636364	0.13937	0.21901	44	74.5227
maker-falcon_000027F-snap-gene-6.61		000027F	637932	644552	-	0.587629	0.139345	0.237132	97	72.7423
genemark-falcon_000022F-processed-gene-17.94	UBIAD1	000022F	1695403	1696383	-	0.571429	0.139265	0.243714	70	64.5714
maker-falcon_000013F-augustus-gene-26.1		000013F	2623060	2624589	+	0.68	0.139245	0.204772	50	56.96
maker-falcon_000014F-augustus-gene-12.30	XKR6	000014F	1270387	1272640	+	0.664	0.139214	0.20966	125	71.032
maker-falcon_000031F-augustus-gene-6.70	GORASP2	000031F	601245	602696	-	0.630952	0.13912	0.220493	84	71.881
maker-falcon_000015F-augustus-gene-18.5	KTI12	000015F	1871228	1872457	+	0.613636	0.139048	0.226598	44	82.2045
maker-falcon_000000F-augustus-gene-30.79	SIRT6	000000F	2999526	3001862	+	0.632075	0.139039	0.219972	106	72.2547
maker-falcon_000000F-augustus-gene-63.71	DNAJC17	000000F	6386438	6388084	-	0.625	0.13902	0.222432	64	90.125
maker-falcon_000020F-augustus-gene-11.75		000020F	1175073	1175866	+	0.333333	0.138889	0.416667	3	35.3333
maker-falcon_000010F-augustus-gene-22.65	TAZ	000010F	2199419	2201139	-	0.661017	0.138875	0.210092	118	71.0847
maker-falcon_000012F-augustus-gene-18.60	FOXRED1	000012F	1800925	1803770	+	0.697183	0.138829	0.199129	142	79.2958
maker-falcon_000005F-augustus-gene-8.83	SNAPC1	000005F	829703	831329	+	0.492063	0.138792	0.282061	63	51.6825
augustus_masked-falcon_000002F-processed-gene-11.50	TVP23B	000002F	1163672	1165082	-	0.64557	0.138752	0.21493	79	82.2911
maker-falcon_000005F-snap-gene-0.19		000005F	49363	52779	+	0.880435	0.138734	0.157574	92	153.424
maker-falcon_000015F-augustus-gene-12.38	RAB35	000015F	1251327	1253606	+	0.609375	0.13868	0.227577	128	79.3594
genemark-falcon_000002F-processed-gene-23.44	PSEN1	000002F	2329552	2332870	+	0.63871	0.138378	0.216652	155	71.929
maker-falcon_000026F-augustus-gene-13.0	GSTT1	000026F	1295073	1296680	+	0.691176	0.138288	0.200077	68	72.8824
maker-falcon_000026F-augustus-gene-13.0	GSTT1	000026F	1295074	1296680	+	0.691176	0.138288	0.200077	68	72.8824
snap_masked-falcon_000026F-processed-gene-2.1		000026F	184712	185435	+	0.833333	0.138256	0.165908	6	86.1667
maker-falcon_000044F-snap-gene-6.175		000044F	670903	687497	-	0.61949	0.138188	0.223068	431	83.1995
maker-falcon_000000F-augustus-gene-26.7	RPA2	000000F	2669552	2670909	+	0.586207	0.138115	0.235607	58	73.1897
maker-falcon_000023F-snap-gene-12.23		000023F	1223031	1224511	-	0.623377	0.137965	0.221319	77	69.2597
maker-falcon_000066F-augustus-gene-0.107	ENTPD5	000066F	42633	46683	+	0.648	0.137965	0.212909	250	74.72
maker-falcon_000010F-augustus-gene-13.105	RAN	000010F	1315290	1316745	+	0.7	0.137843	0.196919	60	68.5667
maker-falcon_000038F-augustus-gene-3.27	CRCP	000038F	295208	296638	+	0.740741	0.137821	0.186058	54	92.037
maker-falcon_000010F-augustus-gene-25.28	EXT1	000010F	2525398	2526765	-	0.57265	0.137786	0.240611	117	57.2735
augustus_masked-falcon_000011F-processed-gene-15.54		000011F	1523487	1529155	+	0.666667	0.137689	0.206534	258	82.1318
maker-falcon_000018F-augustus-gene-15.44	MAPKAP1	000018F	1508961	1511883	+	0.662791	0.137651	0.207684	172	74.6919
maker-falcon_000009F-augustus-gene-28.41	GNA12	000009F	2861801	2863383	-	0.765957	0.137604	0.179649	94	78.0426
maker-falcon_000013F-snap-gene-24.51	ADO	000013F	2426765	2427855	+	0.619048	0.137598	0.222273	42	79.5238
snap_masked-falcon_000017F-processed-gene-24.46		000017F	2493070	2494339	-	0.6	0.137493	0.229154	5	37.8
maker-falcon_000006F-snap-gene-31.8	PDCD10	000006F	3164103	3165410	+	0.653846	0.137438	0.210199	78	70.1923
maker-falcon_000005F-augustus-gene-28.44	LIN37	000005F	2805595	2807390	+	0.65	0.137394	0.211375	80	77.9
maker-falcon_000042F-snap-gene-0.32	GEMIN8	000042F	4977	8507	+	0.666667	0.137308	0.205962	36	82.5833
maker-falcon_000028F-augustus-gene-14.136	GRHPR	000028F	1494834	1496365	-	0.602273	0.137285	0.227946	88	70.125
maker-falcon_000011F-augustus-gene-11.33	C6ORF203	000011F	1136244	1137459	+	0.676471	0.137213	0.202836	68	72.0441
maker-falcon_000046F-augustus-gene-5.15	PTPN14	000046F	529515	534662	-	0.444444	0.137164	0.308619	36	25.8333
maker-falcon_000008F-snap-gene-1.11	TAB1	000008F	174822	177176	+	0.614754	0.137153	0.223103	122	68.4344
maker-falcon_000014F-snap-gene-25.2		000014F	2505146	2506007	+	0.673913	0.136961	0.203233	46	69.5435
maker-falcon_000038F-augustus-gene-6.82	RPS13	000038F	662161	663257	+	0.644737	0.136894	0.212325	76	72.7105
maker-falcon_000023F-augustus-gene-10.87	SNRPG	000023F	1026000	1026914	-	0.714286	0.136769	0.191477	28	82.3571
maker-falcon_000026F-augustus-gene-16.21		000026F	1614609	1615497	+	0.407407	0.136633	0.335372	27	36.2222
maker-falcon_000016F-augustus-gene-1.46	MRPS15	000016F	129685	130756	-	0.774194	0.136627	0.176477	62	70.5806
maker-falcon_000014F-augustus-gene-22.13	PES1	000014F	2244433	2247237	+	0.659898	0.136594	0.206992	197	80.9746
maker-falcon_000000F-augustus-gene-17.4		000000F	1712711	1713788	+	0.588235	0.136533	0.232107	34	54.7059
maker-falcon_000009F-augustus-gene-16.27	NAP1L1	000009F	1590206	1592539	+	0.72093	0.136484	0.189316	86	87.0698
genemark-falcon_000032F-processed-gene-2.23		000032F	222994	230280	+	0.538961	0.13644	0.253153	308	105.185
maker-falcon_000016F-augustus-gene-25.74		000016F	2541774	2542290	+	0.333333	0.136364	0.409091	3	39.6667
maker-falcon_000023F-snap-gene-12.23		000023F	1222997	1224511	-	0.6125	0.136363	0.222633	80	67.375
maker-falcon_000014F-snap-gene-16.28	NKX3-1	000014F	1621893	1634963	+	0.75	0.136305	0.18174	44	66.2727
maker-falcon_000019F-augustus-gene-23.68	NDUFS4	000019F	2338656	2340557	+	0.678261	0.13625	0.200881	115	80.7304
maker-falcon_000000F-augustus-gene-36.72	SYS1	000000F	3646641	3647513	-	0.607143	0.13615	0.224247	28	66.8571
maker-falcon_000087F-augustus-gene-1.72	ALKBH8	000087F	133557	136455	-	0.711538	0.136036	0.191185	156	70.3462
maker-falcon_000004F-snap-gene-4.34	CBR1	000004F	422427	428133	-	0.596491	0.135952	0.22792	171	69.6491
genemark-falcon_000008F-processed-gene-15.42	TMED5	000008F	1556581	1558986	-	0.686441	0.135869	0.197933	118	76
maker-falcon_000026F-augustus-gene-9.82	CIAPIN1	000026F	916694	919898	-	0.669725	0.135858	0.202856	109	82.1468
maker-falcon_000026F-augustus-gene-9.82	CIAPIN1	000026F	916755	919898	-	0.669725	0.135858	0.202856	109	82.1468
maker-falcon_000026F-augustus-gene-9.82	CIAPIN1	000026F	916800	919898	-	0.669725	0.135858	0.202856	109	82.1468
genemark-falcon_000000F-processed-gene-59.42	USMG5	000000F	5913138	5913868	-	0.740741	0.135803	0.183334	54	69.2407
maker-falcon_000022F-augustus-gene-13.106	SDF2	000022F	1295234	1297132	+	0.717391	0.135739	0.189212	92	71.3478
maker-falcon_000024F-augustus-gene-20.61		000024F	1995042	1995991	-	0.666667	0.135633	0.20345	30	89.2
maker-falcon_000004F-augustus-gene-16.83		000004F	1617629	1620048	+	0.569106	0.135631	0.238323	123	63.4228
maker-falcon_000078F-augustus-gene-1.56	PNO1	000078F	138162	139217	-	0.596491	0.135609	0.227345	57	76.1404
maker-falcon_000002F-augustus-gene-21.38	BRK1	000002F	2111770	2112869	-	0.666667	0.135419	0.203128	36	90.9167
maker-falcon_000001F-augustus-gene-38.61	NXT1	000001F	3841572	3842516	+	0.766667	0.135304	0.176484	30	83.1667
snap_masked-falcon_000035F-processed-gene-5.112		000035F	488436	489914	+	0.573529	0.135216	0.235761	68	46.3529
maker-falcon_000078F-snap-gene-1.25	RPAP2	000078F	169477	171774	-	0.566434	0.13519	0.238668	143	68.3357
maker-falcon_000059F-augustus-gene-3.12	RAD1	000059F	367588	369069	+	0.605263	0.135133	0.223264	76	77.3158
augustus_masked-falcon_000000F-processed-gene-71.40	UBE2T	000000F	7108550	7109639	-	0.703704	0.135006	0.19185	54	69.1111
maker-falcon_000066F-augustus-gene-0.107	ENTPD5	000066F	42496	46683	+	0.644531	0.134986	0.209433	256	74.7617
maker-falcon_000004F-snap-gene-2.82	MRPL16	000004F	200232	202237	+	0.621359	0.134762	0.216882	103	83.5534
maker-falcon_000022F-augustus-gene-20.80	SPAG7	000022F	2043080	2044951	+	0.737864	0.134674	0.182519	103	84.932
maker-falcon_000007F-snap-gene-16.25		000007F	1623419	1623994	+	0.944444	0.134424	0.142331	18	106.222
maker-falcon_000016F-augustus-gene-7.47	RPL17	000016F	779343	780817	+	0.705128	0.134417	0.190628	78	78.1154
maker-falcon_000003F-augustus-gene-41.38	EME1	000003F	4082662	4085761	-	0.651316	0.134188	0.206026	152	74.375
maker-falcon_000002F-augustus-gene-10.32	BCAS2	000002F	1079864	1081496	+	0.627451	0.133895	0.213396	102	75.3039
maker-falcon_000014F-snap-gene-7.59	CTDNEP1	000014F	727914	729068	-	0.6	0.133887	0.223144	85	65.7882
maker-falcon_000008F-augustus-gene-27.108		000008F	2707088	2708822	-	0.725275	0.133853	0.184555	91	94.8571
augustus_masked-falcon_000058F-processed-gene-3.63	INO80E	000058F	292331	294030	+	0.569444	0.13374	0.234861	72	78.75
maker-falcon_000005F-augustus-gene-36.69	REELD1	000005F	3589181	3591111	+	0.714286	0.133711	0.187195	112	78.9018
snap_masked-falcon_000005F-processed-gene-21.58	USF2	000005F	2171679	2172961	-	0.677419	0.133603	0.197224	62	72.7903
maker-falcon_000012F-augustus-gene-11.119	CIAO2B	000012F	1157299	1158196	-	0.7	0.133575	0.190821	30	93.0667
maker-falcon_000015F-augustus-gene-3.79	LBR	000015F	363138	365728	+	0.550725	0.133553	0.242504	138	77.3116
maker-falcon_000015F-augustus-gene-3.79	LBR	000015F	363138	365703	+	0.550725	0.133553	0.242504	138	77.3116
maker-falcon_000031F-augustus-gene-3.22	TCEA1	000031F	355684	357531	+	0.661017	0.133407	0.20182	118	75.1695
maker-falcon_000009F-augustus-gene-11.3	SMYD5	000009F	1166000	1168898	+	0.746575	0.133384	0.178661	146	78.2534
maker-falcon_000005F-augustus-gene-29.117	NUPL2	000005F	2919562	2922969	+	0.659091	0.133351	0.202326	132	76.5
maker-falcon_000005F-augustus-gene-29.117	NT5C3B	000005F	2919562	2922969	+	0.659091	0.133351	0.202326	132	76.5
maker-falcon_000010F-augustus-gene-23.75	POLR2E	000010F	2305362	2306227	+	0.809524	0.133243	0.164594	42	82.2619
maker-falcon_000005F-snap-gene-4.4	WDR61	000005F	406108	407969	+	0.552632	0.13311	0.240867	76	72.0263
maker-falcon_000018F-augustus-gene-6.16	SUV39H2	000018F	587037	590401	+	0.715116	0.132965	0.185934	172	73.4244
maker-falcon_000008F-augustus-gene-27.108		000008F	2707065	2708822	-	0.728261	0.132916	0.182511	92	94.2826
maker-falcon_000001F-augustus-gene-15.58	ALG13	000001F	1522289	1523109	+	0.75	0.1329	0.1772	44	77.0682
maker-falcon_000042F-snap-gene-2.8	CASP7	000042F	274092	275784	+	0.634615	0.132859	0.209353	104	68.5673
maker-falcon_000002F-augustus-gene-3.35	RCHY1	000002F	303404	305133	-	0.675676	0.132821	0.196575	74	81.3378
genemark-falcon_000007F-processed-gene-17.66	RER1	000007F	1700297	1703939	+	0.492537	0.132802	0.269629	134	50.9104
maker-falcon_000032F-snap-gene-7.39	NDUFS3	000032F	792105	793622	+	0.613636	0.132688	0.216233	88	66.5
maker-falcon_000005F-augustus-gene-39.25	SSSCA1	000005F	3909548	3910831	+	0.716216	0.132681	0.185253	74	84.9324
maker-falcon_000071F-augustus-gene-0.75	COPZ1	000071F	54232	55948	-	0.6875	0.132666	0.192969	64	77.7812
maker-falcon_000012F-augustus-gene-16.145	SRRD	000012F	1603342	1604654	-	0.671875	0.132643	0.197422	64	80.375
maker-falcon_000082F-augustus-gene-0.52	TMEM135	000082F	39576	43658	+	0.656566	0.132567	0.20191	198	77.4798
maker-falcon_000006F-snap-gene-18.18		000006F	1813652	1815521	+	0.609589	0.13244	0.217261	146	83.6918
maker-falcon_000012F-augustus-gene-16.134	ARFGAP1	000012F	1606239	1609930	+	0.598485	0.13236	0.221158	132	77.3864
maker-falcon_000012F-augustus-gene-16.134	ARFGAP1	000012F	1606239	1609913	+	0.598485	0.13236	0.221158	132	77.3864
maker-falcon_000136F-augustus-gene-0.8	SSBP1	000136F	1962	2752	+	0.638889	0.132093	0.206755	36	74.9167
maker-falcon_000031F-augustus-gene-5.62	GBA	000031F	535049	539574	+	0.679825	0.131859	0.193961	228	65.386
maker-falcon_000001F-snap-gene-38.14	UPF3A	000001F	3822100	3823866	-	0.672897	0.131852	0.195947	107	86.1776
maker-falcon_000016F-snap-gene-4.58	CPNE8	000016F	454986	457518	+	0.614458	0.131844	0.21457	166	70.3614
maker-falcon_000011F-snap-gene-19.62		000011F	1951880	1953538	-	0.730769	0.131723	0.180253	52	72.3269
augustus_masked-falcon_000074F-processed-gene-2.109	PAWR	000074F	300747	301896	+	0.575	0.131708	0.229057	80	72.95
maker-falcon_000001F-augustus-gene-30.18	DGKE	000001F	3032196	3033851	-	0.658333	0.131636	0.199954	120	70.775
maker-falcon_000011F-augustus-gene-6.32	TRIAP1	000011F	678885	679626	-	0.566667	0.131483	0.232029	30	63.0333
maker-falcon_000003F-snap-gene-41.87		000003F	4183374	4184763	+	0.529412	0.131444	0.248283	51	52.9608
maker-falcon_000023F-augustus-gene-15.146		000023F	1573093	1575067	-	0.72	0.131366	0.182452	100	80.35
maker-falcon_000010F-augustus-gene-12.67	BAX	000010F	1215183	1216229	+	0.630435	0.131204	0.208116	46	64.3696
maker-falcon_000026F-snap-gene-5.49		000026F	510001	510940	-	0.694444	0.131197	0.188923	72	61.2222
maker-falcon_000015F-snap-gene-25.55	PPP1CB	000015F	2586934	2593069	-	0.694079	0.131183	0.189002	304	84.1842
maker-falcon_000015F-snap-gene-25.55	PPP1CB	000015F	2586897	2593069	-	0.694079	0.131183	0.189002	304	84.1842
maker-falcon_000008F-augustus-gene-21.61	KDELC1	000008F	2173894	2175789	+	0.67	0.13115	0.195746	100	73.6
maker-falcon_000016F-augustus-gene-8.63	RNPC3	000016F	831278	832766	+	0.640625	0.131027	0.20453	64	76.875
maker-falcon_000011F-snap-gene-7.135		000011F	788318	793189	-	0.142857	0.130952	0.916667	7	38.1429
maker-falcon_000004F-augustus-gene-19.70	EMC4	000004F	1957008	1958290	+	0.759259	0.13085	0.172339	54	74.2407
snap_masked-falcon_000009F-processed-gene-11.81	MRPS26	000009F	1167851	1168841	-	0.785714	0.130815	0.166491	56	76.7143
maker-falcon_000000F-augustus-gene-59.8	TDRD5	000000F	5864353	5868521	-	0.597656	0.130727	0.218733	256	70.5938
maker-falcon_000000F-augustus-gene-59.8	TDRKH	000000F	5864353	5868521	-	0.597656	0.130727	0.218733	256	70.5938
maker-falcon_000066F-snap-gene-0.32	WRB	000066F	59101	59926	+	0.696429	0.130722	0.187703	56	71.7321
maker-falcon_000006F-augustus-gene-28.14	TMEM243	000006F	2854115	2855841	+	0.642857	0.130719	0.203341	84	83.8333
maker-falcon_000005F-augustus-gene-36.77		000005F	3628473	3630889	+	0.489796	0.13066	0.266764	49	37.3673
maker-falcon_000004F-augustus-gene-41.55	CCDC43	000004F	4183380	4184717	+	0.708333	0.130583	0.184353	96	87.1458
maker-falcon_000004F-augustus-gene-41.55	CCDC43	000004F	4183380	4184718	+	0.708333	0.130583	0.184353	96	87.1458
maker-falcon_000058F-augustus-gene-4.112	ASF1A	000058F	410610	411332	+	0.75	0.130503	0.174004	32	80.25
maker-falcon_000034F-augustus-gene-11.114	BCAT1	000034F	1153356	1156332	+	0.684211	0.130494	0.190722	190	70.9737
maker-falcon_000017F-snap-gene-19.33	DTD1	000017F	1921521	1925957	-	0.515789	0.130403	0.252821	95	63.3579
maker-falcon_000062F-augustus-gene-1.48		000062F	185006	185417	+	0.785714	0.13039	0.165951	14	86.1429
maker-falcon_000008F-augustus-gene-4.47	NOSIP	000008F	484119	486306	+	0.759615	0.130368	0.171623	104	87.6058
maker-falcon_000014F-snap-gene-20.46	TRMT5	000014F	1997164	1998968	-	0.632479	0.130319	0.206046	117	68.4615
maker-falcon_000010F-snap-gene-9.50		000010F	906382	910740	-	0.733333	0.130218	0.177569	105	69.3143
maker-falcon_000026F-snap-gene-2.95		000026F	180721	181583	+	0.708333	0.130179	0.183782	24	69.2083
maker-falcon_000018F-augustus-gene-18.3	DUSP12	000018F	1842096	1843597	+	0.636364	0.130083	0.204416	77	75.0649
maker-falcon_000047F-augustus-gene-1.48		000047F	165428	166508	+	0.538462	0.130068	0.241554	39	72
maker-falcon_000001F-snap-gene-2.3	SERP2	000001F	255343	256102	+	0.6875	0.129942	0.189007	48	77.9792
maker-falcon_000024F-augustus-gene-20.54	TBCB	000024F	1988293	1989593	+	0.580645	0.129873	0.223671	62	74.6452
maker-falcon_000000F-augustus-gene-59.6	HS2ST1	000000F	5963575	5965024	+	0.709677	0.129822	0.182931	62	79.0968
maker-falcon_000015F-augustus-gene-24.65	TATDN1	000015F	2476622	2478863	-	0.65493	0.129751	0.198114	142	65.993
maker-falcon_000008F-snap-gene-10.42	SCOC	000008F	1078210	1079583	+	0.676471	0.129632	0.19163	68	82.4706
maker-falcon_000003F-snap-gene-42.154		000003F	4379544	4380270	-	0.5	0.12959	0.25918	38	31.1316
maker-falcon_000002F-augustus-gene-3.35	RCHY1	000002F	303392	305133	-	0.671053	0.129579	0.193098	76	81.4342
maker-falcon_000049F-augustus-gene-2.49	SARNP	000049F	222362	225681	+	0.70068	0.129577	0.18493	147	73.6939
maker-falcon_000001F-snap-gene-30.84		000001F	3025317	3026281	-	0.724138	0.129574	0.178936	29	59.1034
maker-falcon_000018F-snap-gene-14.40		000018F	1447391	1448624	-	0.771429	0.129477	0.167841	70	76.2571
maker-falcon_000023F-snap-gene-3.47		000023F	361876	363501	+	0.857143	0.129465	0.151043	84	125.333
maker-falcon_000009F-augustus-gene-17.139	SPCS1	000009F	1769483	1770654	-	0.8	0.129392	0.16174	30	104.5
maker-falcon_000005F-augustus-gene-36.79		000005F	3617083	3618265	-	0.645161	0.129276	0.200377	62	78.3548
maker-falcon_000019F-augustus-gene-7.71	SURF4	000019F	699864	701778	+	0.597826	0.129226	0.216159	92	74.5435
maker-falcon_000009F-snap-gene-29.25		000009F	3012274	3013593	+	0.555556	0.129081	0.232346	36	74.5278
maker-falcon_000011F-augustus-gene-4.42	GOT2	000011F	427600	429856	+	0.621429	0.129071	0.2077	140	67.6
maker-falcon_000006F-augustus-gene-30.145	MIF	000006F	2961458	2962799	-	0.689655	0.128939	0.186962	58	80.431
maker-falcon_000038F-snap-gene-7.77	TSTD1	000038F	765330	767330	-	0.636364	0.128931	0.202605	66	83.2727
maker-falcon_000012F-augustus-gene-28.122	DUS4L	000012F	2850422	2852227	-	0.694444	0.128927	0.185655	72	79.1806
maker-falcon_000086F-augustus-gene-1.93		000086F	199617	200629	-	0.588235	0.128725	0.218832	51	65.0392
maker-falcon_000017F-augustus-gene-4.8	MEMO1	000017F	420993	423643	-	0.572581	0.128678	0.224733	124	74.6935
maker-falcon_000017F-augustus-gene-4.8	MEMO1	000017F	420898	423643	-	0.572581	0.128678	0.224733	124	74.6935
maker-falcon_000169F-augustus-gene-0.55	TBL2	000169F	40728	49456	+	0.333333	0.12867	0.38601	75	33.0267
maker-falcon_000169F-augustus-gene-0.55	TBL2	000169F	40728	49500	+	0.333333	0.12867	0.38601	75	33.0267
maker-falcon_000169F-augustus-gene-0.55	ARRB2	000169F	40728	49456	+	0.333333	0.12867	0.38601	75	33.0267
maker-falcon_000169F-augustus-gene-0.55	TBL2	000169F	40703	49456	+	0.333333	0.12867	0.38601	75	33.0267
maker-falcon_000169F-augustus-gene-0.55	ARRB2	000169F	40706	49456	+	0.333333	0.12867	0.38601	75	33.0267
maker-falcon_000169F-augustus-gene-0.55	ARRB2	000169F	40703	49456	+	0.333333	0.12867	0.38601	75	33.0267
maker-falcon_000000F-snap-gene-59.68		000000F	5951213	5953297	-	0.65	0.128437	0.197596	60	73.25
maker-falcon_000023F-snap-gene-3.47		000023F	361210	363501	+	0.811321	0.128401	0.158261	106	113.075
maker-falcon_000023F-augustus-gene-20.144	PAIP2	000023F	2138015	2139469	-	0.729167	0.128391	0.17608	48	87.875
maker-falcon_000003F-snap-gene-19.39		000003F	1904251	1906040	-	0.636364	0.128254	0.201541	11	55.2727
genemark-falcon_000031F-processed-gene-12.70	NEURL2	000031F	1312748	1313520	-	0.5625	0.12819	0.227893	16	76.5625
snap_masked-falcon_000011F-processed-gene-10.69		000011F	1086234	1086536	+	0.363636	0.128176	0.352484	11	35.5455
maker-falcon_000042F-augustus-gene-0.69	TMED3	000042F	79975	81397	-	0.647059	0.128161	0.198066	68	89.3088
maker-falcon_000008F-snap-gene-3.53	TMED9	000008F	346312	347697	+	0.692308	0.128161	0.185121	78	91.3718
maker-falcon_000001F-snap-gene-15.33	STRADA	000001F	1541947	1543624	-	0.72449	0.128118	0.176839	98	67.6939
maker-falcon_000014F-augustus-gene-13.50	GLTP	000014F	1324335	1325254	+	0.659091	0.128023	0.194242	44	71.2045
maker-falcon_000007F-augustus-gene-24.70	RNF185	000007F	2427725	2429278	-	0.633333	0.12799	0.202089	60	84.15
maker-falcon_000036F-augustus-gene-3.57		000036F	337992	339388	-	0.633333	0.127963	0.202047	60	62.4167
maker-falcon_000046F-augustus-gene-1.57	CHPF	000046F	99939	105172	-	0.680921	0.127953	0.187912	304	79.3191
maker-falcon_000050F-snap-gene-0.52	TUBA1A	000050F	77926	82237	+	0.610345	0.127849	0.209471	290	66.7034
maker-falcon_000011F-augustus-gene-6.32	TRIAP1	000011F	678803	679626	-	0.617647	0.12778	0.206882	34	64.1765
maker-falcon_000016F-augustus-gene-1.41		000016F	182104	185396	+	0.663043	0.127747	0.192667	184	77.9185
maker-falcon_000000F-augustus-gene-52.54	DNAJC12	000000F	5252912	5256158	-	0.589744	0.127605	0.216373	39	71.7436
maker-falcon_000107F-augustus-gene-0.113	RNF170	000107F	87982	90533	-	0.664384	0.127532	0.191955	146	79.2671
maker-falcon_000005F-augustus-gene-8.83	SNAPC1	000005F	829631	831329	+	0.478261	0.127528	0.26665	69	49.6087
maker-falcon_000011F-augustus-gene-6.29	PSMA5	000011F	651351	653467	-	0.5	0.127479	0.254959	78	70.5897
maker-falcon_000004F-augustus-gene-6.7	RPL23	000004F	635892	636889	+	0.65	0.127457	0.196087	60	71.5333
maker-falcon_000032F-augustus-gene-3.79	SCO1	000032F	300691	305459	+	0.638298	0.12742	0.199625	94	80.9255
maker-falcon_000001F-snap-gene-19.14		000001F	1931597	1933220	+	0.6	0.127414	0.212357	60	55.6333
maker-falcon_000010F-snap-gene-11.43		000010F	1112042	1112767	-	0.6	0.127394	0.212324	35	51.0286
maker-falcon_000024F-augustus-gene-19.40	POLR3F	000024F	1989479	1990714	-	0.75	0.127333	0.169777	52	79.3077
snap_masked-falcon_000001F-processed-gene-39.100		000001F	3940175	3942253	-	0.62037	0.127237	0.205099	108	70.0556
maker-falcon_000015F-augustus-gene-25.78		000015F	2512580	2513315	-	0.533333	0.127225	0.238546	30	61.5333
maker-falcon_000012F-augustus-gene-26.83	C1ORF198	000012F	2644983	2645646	+	0.7	0.127219	0.181741	30	88.0333
genemark-falcon_000015F-processed-gene-22.46	CNPPD1	000015F	2271668	2273063	-	0.538462	0.127207	0.236241	78	58.8846
maker-falcon_000026F-augustus-gene-2.90	DNAJC9	000026F	216199	217469	-	0.52381	0.127143	0.242728	42	81.3095
maker-falcon_000086F-augustus-gene-1.74		000086F	95963	96789	+	0.591837	0.127121	0.214791	49	63.0612
maker-falcon_000015F-snap-gene-7.45		000015F	753826	755007	+	0.6	0.127111	0.211852	5	21.6
snap_masked-falcon_000002F-processed-gene-23.2	ERGIC2	000002F	2308019	2309574	+	0.695652	0.127086	0.182687	92	70.3043
maker-falcon_000000F-snap-gene-3.19		000000F	365547	367846	+	0.606557	0.12706	0.209478	61	77.1967
maker-falcon_000011F-augustus-gene-28.191	MRPL30	000011F	2905507	2908275	-	0.666667	0.127054	0.19058	156	74.0641
maker-falcon_000002F-augustus-gene-16.66	CHIT1	000002F	1684595	1691851	-	0.643991	0.12705	0.197285	441	65.8912
maker-falcon_000005F-snap-gene-29.108	TMEM214	000005F	2937161	2943115	-	0.663507	0.126993	0.191397	422	74.218
augustus_masked-falcon_000011F-processed-gene-12.53	YARS	000011F	1262980	1268251	-	0.672078	0.126902	0.18882	308	72.776
maker-falcon_000000F-snap-gene-58.70		000000F	5849454	5851502	-	0.73913	0.126846	0.171616	69	90.2754
maker-falcon_000009F-snap-gene-15.58		000009F	1519536	1521798	-	0.659864	0.126826	0.192201	147	74.7483
snap_masked-falcon_000026F-processed-gene-11.11	ANAPC13	000026F	1153584	1155375	+	0.622222	0.126775	0.203745	90	74.8
augustus_masked-falcon_000050F-processed-gene-3.42	MED27	000050F	334908	336964	+	0.690265	0.126713	0.183571	113	73.0973
maker-falcon_000024F-augustus-gene-16.47		000024F	1685882	1688522	+	0.619469	0.126713	0.20455	113	76.5664
maker-falcon_000010F-augustus-gene-12.67	BAX	000010F	1215128	1216229	+	0.645833	0.126625	0.196064	48	64.8542
maker-falcon_000019F-augustus-gene-7.71	SURF4	000019F	699756	701778	+	0.595745	0.126617	0.212536	94	75.4681
maker-falcon_000006F-snap-gene-22.20		000006F	2286948	2289289	-	0.642857	0.126587	0.196914	126	80.3095
maker-falcon_000014F-snap-gene-25.6		000014F	2549087	2550475	+	0.636364	0.126494	0.198776	44	72.25
maker-falcon_000000F-augustus-gene-56.59	NOC3L	000000F	5620088	5622764	+	0.6375	0.126382	0.198246	160	82.6375
snap_masked-falcon_000022F-processed-gene-9.9	ARL13B	000022F	945749	948645	+	0.689655	0.126348	0.183204	174	75.8563
maker-falcon_000028F-snap-gene-4.99		000028F	466922	468760	-	0.333333	0.126277	0.378832	15	36.4667
maker-falcon_000010F-augustus-gene-6.50	POLR3D	000010F	636395	638700	+	0.666667	0.126258	0.189387	120	77.9833
augustus_masked-falcon_000108F-processed-gene-0.95	B3GALT1	000108F	111290	113217	-	0.666667	0.126222	0.189333	156	69.5
maker-falcon_000000F-snap-gene-23.25	MAEA	000000F	2297988	2299778	+	0.701754	0.126211	0.179851	114	68.9474
maker-falcon_000026F-augustus-gene-3.68	NME7	000026F	309506	311367	+	0.625	0.126165	0.201864	88	73.875
maker-falcon_000000F-augustus-gene-46.57	GINS3	000000F	4597449	4599199	-	0.730769	0.126103	0.172562	78	80.9231
maker-falcon_000002F-augustus-gene-2.57	SKP2	000002F	194538	196071	+	0.62963	0.126059	0.200211	54	66.8148
maker-falcon_000061F-augustus-gene-4.116	TGS1	000061F	401116	406259	-	0.521472	0.126047	0.241713	163	61.9264
maker-falcon_000014F-augustus-gene-25.56	MED28	000014F	2512435	2513464	-	0.632653	0.126025	0.1992	49	73.551
maker-falcon_000015F-snap-gene-25.55	PPP1CB	000015F	2586613	2593069	-	0.691824	0.12592	0.182012	318	84.4465
maker-falcon_000003F-augustus-gene-30.57	TSPAN6	000003F	3036234	3037237	-	0.576923	0.125761	0.217986	26	64.8846
maker-falcon_000011F-augustus-gene-5.101	RNF19A	000011F	573530	575994	-	0.589744	0.125738	0.213208	234	64.0342
augustus_masked-falcon_000000F-processed-gene-47.28	DHRS4	000000F	4735247	4737417	-	0.641304	0.125586	0.195829	92	75.8804
maker-falcon_000000F-snap-gene-43.58		000000F	4295675	4298871	+	0.565217	0.125577	0.222174	69	60.913
maker-falcon_000003F-snap-gene-37.8		000003F	3761848	3762658	+	0.65625	0.125554	0.19132	32	72.3438
maker-falcon_000001F-augustus-gene-1.68	MRPL51	000001F	136739	138897	-	0.596491	0.125511	0.210415	114	72.1316
maker-falcon_000012F-snap-gene-24.39		000012F	2455662	2457495	+	0.567568	0.125507	0.221132	74	58.5
maker-falcon_000016F-augustus-gene-23.147	TRAM1	000016F	2324824	2326974	-	0.591549	0.125496	0.212148	142	69.831
maker-falcon_000043F-augustus-gene-7.92	EEFSEC	000043F	787820	790467	-	0.507937	0.125394	0.246869	63	49.9683
snap_masked-falcon_000003F-processed-gene-39.5		000003F	3918292	3919032	+	0.590909	0.125315	0.212071	22	86.9091
maker-falcon_000010F-augustus-gene-16.86	FAAP24	000010F	1672371	1673867	-	0.681818	0.125283	0.183749	44	97.2727
maker-falcon_000020F-snap-gene-18.40	SEPHS1	000020F	1814070	1816497	+	0.61039	0.125176	0.205076	154	72.7662
maker-falcon_000011F-augustus-gene-17.44		000011F	1696906	1698624	-	0.654545	0.125148	0.191198	110	65.5818
maker-falcon_000019F-augustus-gene-24.98	PSMD13	000019F	2402238	2403876	-	0.460526	0.125025	0.271482	76	71.4868
augustus_masked-falcon_000049F-processed-gene-5.2	FARSB	000049F	618297	621915	+	0.631313	0.125023	0.198037	198	72.7323
maker-falcon_000004F-augustus-gene-29.41		000004F	2928034	2928581	-	1	0.125	0.125	1	16
maker-falcon_000014F-augustus-gene-1.24	GNB1L	000014F	132333	133319	+	0.6	0.124965	0.208275	80	60.025
maker-falcon_000000F-augustus-gene-50.33	PUDP	000000F	5063210	5064104	-	0.642857	0.124943	0.194356	42	70.6905
genemark-falcon_000069F-processed-gene-3.93	RPL34	000069F	359913	360959	+	0.708333	0.124901	0.176331	72	82.4167
maker-falcon_000012F-augustus-gene-12.28	ENDOV	000012F	1230441	1231868	+	0.680851	0.124814	0.18332	94	73.7766
genemark-falcon_000020F-processed-gene-2.10	ARF5	000020F	274712	276028	+	0.75	0.124769	0.166358	52	77.4038
maker-falcon_000018F-augustus-gene-21.127	SLC25A30	000018F	2112051	2113455	-	0.546875	0.124762	0.228136	64	65.8281
maker-falcon_000028F-snap-gene-0.68		000028F	13951	14735	+	0.142857	0.124758	0.873303	14	15.0714
maker-falcon_000038F-augustus-gene-8.133	RNF11	000038F	926542	928854	+	0.658416	0.124753	0.189475	202	75.1584
maker-falcon_000023F-augustus-gene-15.125	PUS10	000023F	1539009	1541013	+	0.627273	0.124752	0.198879	110	65.1545
maker-falcon_000003F-snap-gene-25.49		000003F	2553766	2554953	-	0.714286	0.124698	0.174577	7	67.7143
maker-falcon_000003F-snap-gene-25.49		000003F	2553822	2554953	-	0.714286	0.124698	0.174577	7	67.7143
maker-falcon_000015F-augustus-gene-6.85	UQCRB	000015F	631291	632282	+	0.681818	0.124652	0.182822	44	70.4545
maker-falcon_000006F-snap-gene-25.72		000006F	2513892	2515378	-	0.606061	0.124542	0.205494	33	48.9091
maker-falcon_000024F-augustus-gene-20.60		000024F	2086718	2088787	+	0.432432	0.124516	0.287943	37	31.7838
genemark-falcon_000015F-processed-gene-10.42		000015F	1075803	1076325	+	0.6875	0.124403	0.18095	16	95.5
maker-falcon_000000F-augustus-gene-25.39	NDUFV2	000000F	2571220	2572577	-	0.642857	0.124325	0.193394	56	77.1607
maker-falcon_000014F-snap-gene-25.0		000014F	2491117	2492231	+	0.628788	0.124266	0.197628	132	66.9015
maker-falcon_000026F-augustus-gene-3.64		000026F	276544	278013	+	0.630769	0.124124	0.196783	130	73.7308
maker-falcon_000005F-snap-gene-35.12	CCDC167	000005F	3523387	3524312	+	0.583333	0.124098	0.212739	48	61.4375
maker-falcon_000016F-augustus-gene-21.29		000016F	2090714	2092462	-	0.492958	0.123855	0.251249	71	52.7746
maker-falcon_000014F-augustus-gene-9.49	METTL18	000014F	934257	935373	-	0.630435	0.123833	0.196425	46	87.9348
maker-falcon_000013F-snap-gene-23.26		000013F	2295215	2297480	+	0.461538	0.123745	0.268115	52	24.5577
maker-falcon_000010F-snap-gene-9.50		000010F	906263	910740	-	0.72973	0.12361	0.169391	111	69.7928
maker-falcon_000006F-snap-gene-26.2		000006F	2629625	2630790	+	0.693548	0.123413	0.177945	62	79.6613
maker-falcon_000098F-augustus-gene-0.102	TMEM115	000098F	29902	31477	+	0.582278	0.123323	0.211794	79	68.5063
maker-falcon_000003F-augustus-gene-41.34		000003F	4179262	4180790	+	0.553191	0.123081	0.222493	94	62.0532
maker-falcon_000003F-augustus-gene-41.34	GMPS	000003F	4179273	4180790	+	0.553191	0.123081	0.222493	94	62.0532
maker-falcon_000026F-augustus-gene-6.60	RPLP2	000026F	601879	603749	-	0.511905	0.123008	0.240295	84	71.0952
maker-falcon_000014F-augustus-gene-3.76		000014F	316662	320666	-	0.638393	0.122834	0.192411	224	81.0491
maker-falcon_000014F-augustus-gene-3.76		000014F	316662	320670	-	0.638393	0.122834	0.192411	224	81.0491
maker-falcon_000016F-augustus-gene-20.97		000016F	2087916	2090691	+	0.698795	0.122829	0.175773	83	65.2771
maker-falcon_000016F-augustus-gene-20.97		000016F	2087916	2090690	+	0.698795	0.122829	0.175773	83	65.2771
maker-falcon_000016F-augustus-gene-20.97		000016F	2088890	2090691	+	0.698795	0.122829	0.175773	83	65.2771
maker-falcon_000004F-augustus-gene-26.100	SSB	000004F	2622864	2625240	-	0.699301	0.122786	0.175584	143	89.1888
maker-falcon_000003F-snap-gene-33.8		000003F	3295986	3297176	-	0.583333	0.122763	0.210451	24	70.4583
maker-falcon_000001F-snap-gene-34.28		000001F	3380291	3382525	-	0.574468	0.122755	0.213685	94	64.6383
maker-falcon_000009F-augustus-gene-15.42		000009F	1558672	1559581	+	0.666667	0.122647	0.183971	30	71.4333
maker-falcon_000015F-augustus-gene-9.47	GTF2H2	000015F	985831	987548	+	0.533333	0.12262	0.229913	90	68.9667
maker-falcon_000028F-augustus-gene-13.120	ALG10	000028F	1348277	1352778	-	0.691892	0.12249	0.177036	185	73.7514
maker-falcon_000028F-augustus-gene-13.120	ALG10	000028F	1348283	1352778	-	0.691892	0.12249	0.177036	185	73.7514
maker-falcon_000008F-snap-gene-29.68		000008F	2976220	2977018	-	0.72549	0.122387	0.168696	51	90.8235
maker-falcon_000000F-augustus-gene-8.41	LAMTOR5	000000F	865081	866179	+	0.65625	0.122363	0.186458	64	79.6875
maker-falcon_000020F-snap-gene-20.78		000020F	2013005	2013784	+	0.625	0.122329	0.195727	32	68.25
maker-falcon_000023F-augustus-gene-8.54		000023F	842474	844074	+	0.5	0.122229	0.244458	56	67.3571
maker-falcon_000058F-augustus-gene-1.73	KAT8	000058F	153279	155870	+	0.5875	0.122148	0.207912	160	74.8063
maker-falcon_000042F-augustus-gene-3.108	NCBP3	000042F	373973	376176	-	0.64	0.12213	0.190828	150	69.7867
maker-falcon_000013F-augustus-gene-7.102	RPS24	000013F	787379	788961	-	0.755102	0.122129	0.161738	98	83.9898
maker-falcon_000022F-augustus-gene-13.106	SDF2	000022F	1295076	1297132	+	0.711538	0.122125	0.171636	104	72.5673
maker-falcon_000042F-augustus-gene-7.143	GPR107	000042F	694051	697607	+	0.657143	0.121966	0.185601	210	78.7524
maker-falcon_000024F-augustus-gene-14.104	ZBTB14	000024F	1438748	1441085	+	0.559783	0.121952	0.217856	184	67.8804
maker-falcon_000002F-augustus-gene-16.66	AADAT	000002F	1684368	1691851	-	0.639309	0.121891	0.19066	463	65.2808
maker-falcon_000002F-augustus-gene-16.66	CHIT1	000002F	1684368	1691851	-	0.639309	0.121891	0.19066	463	65.2808
maker-falcon_000046F-augustus-gene-1.49	DNAJC1	000046F	99970	103105	+	0.689815	0.12187	0.176671	216	80.1944
maker-falcon_000028F-augustus-gene-5.51		000028F	552284	554163	-	0.677419	0.121749	0.179725	31	55.4516
maker-falcon_000008F-augustus-gene-9.31		000008F	936880	940200	+	0.5	0.121703	0.243406	26	41
maker-falcon_000018F-snap-gene-20.85		000018F	2062603	2063773	+	0.5875	0.121657	0.207075	80	79.225
maker-falcon_000016F-augustus-gene-1.51	FEZF1	000016F	185465	186731	-	0.52439	0.1216	0.231889	82	64.4024
snap_masked-falcon_000012F-processed-gene-13.131	CCDC124	000012F	1361011	1362083	+	0.74	0.121533	0.164234	50	83.24
maker-falcon_000016F-snap-gene-18.75		000016F	1893543	1894049	+	0.636364	0.121529	0.190975	33	70.9091
maker-falcon_000000F-snap-gene-35.47	RTN4IP1	000000F	3557650	3560323	+	0.632911	0.121529	0.192015	158	77.2975
genemark-falcon_000001F-processed-gene-4.12	FECH	000001F	440803	442458	-	0.617647	0.121431	0.196602	136	70.4706
maker-falcon_000006F-snap-gene-31.8	PDCD10	000006F	3163843	3165410	+	0.633333	0.121425	0.191723	90	71.2333
maker-falcon_000000F-augustus-gene-7.3	MSRB3	000000F	729558	733378	+	0.669725	0.121419	0.181297	218	75.2156
maker-falcon_000008F-snap-gene-16.51	CCNH	000008F	1650558	1652313	+	0.754386	0.121339	0.160845	114	80.9912
maker-falcon_000008F-snap-gene-16.51	CCNH	000008F	1650558	1652321	+	0.754386	0.121339	0.160845	114	80.9912
maker-falcon_000015F-augustus-gene-22.106	B4GALT7	000015F	2274754	2277062	-	0.655556	0.121327	0.185075	90	89.0556
maker-falcon_000049F-snap-gene-5.127		000049F	617052	619957	-	0.619403	0.121298	0.19583	134	72.1866
maker-falcon_000031F-augustus-gene-7.5	RPS19	000031F	781244	782362	-	0.75	0.121277	0.161703	88	71.4545
maker-falcon_000008F-snap-gene-0.62		000008F	14310	16412	-	0.604167	0.121264	0.200712	48	76.8542
maker-falcon_000093F-snap-gene-0.127		000093F	35260	39527	-	0.319149	0.121164	0.379647	47	29.1064
maker-falcon_000000F-augustus-gene-7.3	MSRB3	000000F	729555	733381	+	0.671233	0.121072	0.180373	219	74.9726
maker-falcon_000005F-augustus-gene-29.123	QTRT1	000005F	2964088	2967240	+	0.640845	0.120863	0.188599	142	80.4296
maker-falcon_000006F-snap-gene-18.18		000006F	1813911	1816060	+	0.604938	0.120817	0.199718	162	81.7099
maker-falcon_000008F-snap-gene-27.65	SLC25A11	000008F	2716236	2717665	-	0.671875	0.120809	0.179808	64	73.8125
maker-falcon_000059F-augustus-gene-0.54	FAM50A	000059F	87678	90378	+	0.679688	0.120777	0.177696	128	85.0234
maker-falcon_000004F-augustus-gene-24.22	ATP6V0E2	000004F	2469236	2470304	-	0.59375	0.120752	0.203371	32	74.0625
maker-falcon_000026F-augustus-gene-6.60	RPLP2	000026F	601879	603885	-	0.523256	0.120752	0.23077	86	71.1163
maker-falcon_000009F-snap-gene-4.64		000009F	405959	406849	-	0.6	0.120699	0.201164	50	70.14
maker-falcon_000046F-augustus-gene-3.30	MRGBP	000046F	315209	316290	-	0.7375	0.120698	0.163658	80	94.2625
maker-falcon_000014F-augustus-gene-0.18	EIF2S1	000014F	22139	23733	+	0.583333	0.120682	0.206883	96	73.1146
maker-falcon_000007F-snap-gene-24.52	LIPT1	000007F	2420002	2421957	-	0.63	0.120597	0.191424	100	80.29
maker-falcon_000047F-snap-gene-4.94		000047F	476059	476936	-	0.604167	0.120421	0.199317	48	73.2917
maker-falcon_000026F-snap-gene-2.115	DNAJC9	000026F	219294	223051	-	0.705882	0.120367	0.17052	68	83.9706
maker-falcon_000013F-snap-gene-27.30		000013F	2706635	2707961	+	0.76087	0.120265	0.158063	46	80.3913
maker-falcon_000014F-augustus-gene-1.37	VBP1	000014F	131239	132072	-	0.71875	0.120069	0.167052	32	69.375
augustus_masked-falcon_000000F-processed-gene-55.84	GMPS	000000F	5569086	5577317	+	0.428571	0.120049	0.280113	7	65.1429
maker-falcon_000058F-snap-gene-3.102	RAP1B	000058F	296723	298219	-	0.56338	0.120048	0.213086	71	70.169
maker-falcon_000026F-augustus-gene-4.3	GPAT4	000026F	434974	438356	+	0.637755	0.120002	0.188164	196	80.2347
maker-falcon_000014F-augustus-gene-21.32	VPS37B	000014F	2104883	2112802	-	0.649351	0.119984	0.184776	462	81.4091
maker-falcon_000011F-augustus-gene-22.96		000011F	2240512	2243031	+	0.63	0.119794	0.19015	100	49.45
maker-falcon_000035F-augustus-gene-4.104	MRPS30	000035F	410709	412719	-	0.71875	0.119775	0.166643	96	68.8333
maker-falcon_000004F-augustus-gene-23.100	NAXD	000004F	2378735	2380087	+	0.73913	0.119746	0.162009	46	83.4565
maker-falcon_000006F-augustus-gene-30.151	SHCBP1	000006F	2995284	2997451	-	0.627451	0.119728	0.190817	102	73.7745
maker-falcon_000015F-augustus-gene-13.39		000015F	1344447	1346736	+	0.694118	0.119699	0.172447	85	86.9176
maker-falcon_000015F-augustus-gene-13.39		000015F	1344432	1346736	+	0.694118	0.119699	0.172447	85	86.9176
maker-falcon_000010F-augustus-gene-8.56	NPC2	000010F	811216	815857	-	0.663507	0.11969	0.18039	211	80.8531
maker-falcon_000010F-augustus-gene-8.56	IFI30	000010F	811216	815857	-	0.663507	0.11969	0.18039	211	80.8531
maker-falcon_000008F-snap-gene-0.55	GUK1	000008F	9334	15074	+	0.644654	0.119664	0.185625	318	76.4528
maker-falcon_000003F-snap-gene-32.85		000003F	3274482	3275556	-	0.740741	0.119574	0.161425	54	124.796
maker-falcon_000005F-augustus-gene-20.64		000005F	2019124	2021007	+	0.741379	0.119517	0.161209	58	71.4655
genemark-falcon_000012F-processed-gene-16.50	ZBED4	000012F	1642730	1646630	+	0.663636	0.119507	0.180079	220	77.5045
genemark-falcon_000002F-processed-gene-32.132		000002F	3280043	3281615	-	0.527778	0.119503	0.226426	36	23.2222
maker-falcon_000020F-snap-gene-13.71		000020F	1320354	1321139	+	0.888889	0.119456	0.134388	18	80.9444
maker-falcon_000008F-snap-gene-16.51	CCNH	000008F	1650558	1652370	+	0.75	0.119372	0.159163	116	80.6897
maker-falcon_000047F-snap-gene-4.87		000047F	449270	450017	-	0.65	0.119223	0.18342	20	70.5
maker-falcon_000003F-augustus-gene-27.105	C12ORF4	000003F	2736675	2738357	-	0.661765	0.119208	0.180137	136	66.0956
maker-falcon_000015F-augustus-gene-5.43	PRMT1	000015F	572147	574726	+	0.685484	0.119192	0.173881	124	75.1452
maker-falcon_000004F-augustus-gene-2.67	HYPK	000004F	218299	219260	+	0.729167	0.119138	0.16339	48	86.25
maker-falcon_000006F-augustus-gene-17.63		000006F	1790698	1791912	-	0.789474	0.11907	0.150822	19	138.789
maker-falcon_000010F-augustus-gene-26.56	NISCH	000010F	2678951	2684501	-	0.58209	0.119013	0.204458	268	70.3769
maker-falcon_000010F-augustus-gene-26.56	NISCH	000010F	2678954	2684501	-	0.58209	0.119013	0.204458	268	70.3769
maker-falcon_000005F-augustus-gene-35.45		000005F	3568566	3569404	+	0.652174	0.118999	0.182466	46	71.2826
maker-falcon_000015F-augustus-gene-14.19	FUT10	000015F	1412767	1414973	-	0.707792	0.11899	0.168115	154	75.2273
genemark-falcon_000008F-processed-gene-19.63	HAUS4	000008F	1926129	1927245	-	0.653846	0.118957	0.181934	52	82.9423
maker-falcon_000000F-snap-gene-43.68	SERHL2	000000F	4309381	4311083	-	0.634146	0.118955	0.187583	82	77.5732
maker-falcon_000000F-augustus-gene-5.27	ERI1	000000F	506477	509086	+	0.757143	0.118949	0.157103	140	77.7357
maker-falcon_000018F-snap-gene-9.35		000018F	939069	940018	-	0.675	0.118901	0.17615	40	82.35
maker-falcon_000009F-augustus-gene-0.107	THG1L	000009F	48443	50235	+	0.608333	0.11886	0.195387	120	68.775
genemark-falcon_000012F-processed-gene-26.53	RTF1	000012F	2617761	2620522	+	0.670659	0.118858	0.177225	167	80.0599
maker-falcon_000054F-snap-gene-3.44	HARBI1	000054F	298334	300308	+	0.780702	0.118831	0.15221	114	66.5614
maker-falcon_000001F-augustus-gene-8.27	DDRGK1	000001F	819047	820886	+	0.5375	0.118809	0.22104	80	86.85
maker-falcon_000003F-snap-gene-29.29		000003F	2945150	2947728	+	0.484848	0.118759	0.24494	132	52.0152
maker-falcon_000010F-augustus-gene-8.56	NPC2	000010F	811216	815872	-	0.666667	0.118747	0.17812	213	80.8592
maker-falcon_000010F-augustus-gene-8.56	IFI30	000010F	811216	815872	-	0.666667	0.118747	0.17812	213	80.8592
maker-falcon_000011F-augustus-gene-5.90	BLOC1S5	000011F	538409	540210	+	0.673469	0.118704	0.176257	98	71.8367
maker-falcon_000001F-snap-gene-46.131	UBL3	000001F	4626109	4627939	-	0.641304	0.118667	0.185041	92	85.8478
genemark-falcon_000003F-processed-gene-27.76		000003F	2742065	2743201	+	0.625	0.118608	0.189772	48	69.25
genemark-falcon_000018F-processed-gene-13.35		000018F	1294875	1296023	+	0.738095	0.118577	0.160653	42	81.7143
maker-falcon_000004F-augustus-gene-16.83		000004F	1616983	1620048	+	0.566434	0.118491	0.209188	143	62.9231
augustus_masked-falcon_000024F-processed-gene-8.49	DICER1	000024F	878168	890448	+	0.547794	0.118407	0.216153	272	58.5772
maker-falcon_000014F-augustus-gene-13.48	ELOA	000014F	1306086	1308109	+	0.658333	0.118378	0.179814	120	74.3083
maker-falcon_000009F-augustus-gene-28.35	ANKRD49	000009F	2860412	2862099	+	0.759259	0.118343	0.155866	54	70.2407
maker-falcon_000003F-augustus-gene-38.94	NDOR1	000003F	3859539	3862112	-	0.625	0.118318	0.189309	192	71.7135
maker-falcon_000004F-augustus-gene-37.91	ZDHHC16	000004F	3747856	3749363	+	0.632353	0.118208	0.186934	68	68.9118
maker-falcon_000016F-augustus-gene-4.97	RANBP9	000016F	472956	475860	-	0.576923	0.118169	0.204826	182	67.5824
maker-falcon_000016F-augustus-gene-1.41		000016F	181696	185396	+	0.645	0.118164	0.1832	200	77.65
maker-falcon_000016F-augustus-gene-17.23	SERHL2	000016F	1788910	1790372	+	0.5625	0.118125	0.21	96	65.5104
maker-falcon_000004F-snap-gene-2.95		000004F	205747	207580	-	0.66	0.118103	0.178945	100	76.66
maker-falcon_000000F-augustus-gene-44.88	TXNDC9	000000F	4420250	4421832	-	0.608696	0.1181	0.194022	69	83.3913
maker-falcon_000016F-augustus-gene-23.147	TRAM1	000016F	2324824	2327120	-	0.598684	0.117968	0.197046	152	70.4408
maker-falcon_000050F-augustus-gene-3.89	HSPD1	000050F	361291	363303	+	0.515385	0.117934	0.228828	130	64.7462
maker-falcon_000014F-snap-gene-20.46	TRMT5	000014F	1997047	1998968	-	0.618321	0.117914	0.1907	131	68.3511
maker-falcon_000061F-augustus-gene-1.26		000061F	183702	190643	+	0.736842	0.117879	0.159979	57	133.298
maker-falcon_000038F-augustus-gene-8.129	RNF225	000038F	882009	888137	+	0.632353	0.11784	0.186351	340	75.6441
maker-falcon_000038F-augustus-gene-8.129		000038F	882009	888137	+	0.632353	0.11784	0.186351	340	75.6441
maker-falcon_000010F-augustus-gene-18.52	PHF10	000010F	1835258	1837980	-	0.604545	0.11782	0.19489	220	66.7773
maker-falcon_000010F-augustus-gene-24.62	ECHDC2	000010F	2482949	2485764	+	0.623288	0.117804	0.189004	146	67.1027
maker-falcon_000000F-snap-gene-3.19		000000F	365431	367846	+	0.575758	0.117795	0.204592	66	76.8333
maker-falcon_000017F-augustus-gene-19.61	SF3B4	000017F	1919046	1924183	+	0.54902	0.117667	0.214322	204	74.3039
maker-falcon_000047F-augustus-gene-6.36	SNAPC1	000047F	715803	717681	-	0.629032	0.11764	0.187017	62	72.5645
maker-falcon_000001F-augustus-gene-0.85	NUP155	000001F	61	1552	-	0.416667	0.117577	0.282184	48	23.9583
maker-falcon_000003F-augustus-gene-41.42	C16ORF72	000003F	4104562	4105895	-	0.617647	0.11751	0.190255	102	62.8333
maker-falcon_000008F-snap-gene-1.11	SEH1L	000008F	163880	177176	+	0.626298	0.11751	0.187626	289	119.792
maker-falcon_000001F-augustus-gene-40.81	NCL	000001F	4062161	4063220	+	0.640625	0.117456	0.183346	64	79.3906
maker-falcon_000028F-snap-gene-7.49		000028F	712371	713982	+	0.721429	0.117315	0.162615	140	111.15
maker-falcon_000003F-snap-gene-35.67		000003F	3498793	3501477	+	0.708333	0.117276	0.165567	168	89.6607
augustus_masked-falcon_000016F-processed-gene-15.21	UBE2G1	000016F	1534099	1537877	+	0.648148	0.117262	0.180919	216	77.0787
maker-falcon_000011F-augustus-gene-12.63	VKORC1L1	000011F	1255626	1257643	+	0.682927	0.117173	0.171575	82	81.1951
augustus_masked-falcon_000000F-processed-gene-11.33	RPL32	000000F	1081026	1082106	+	0.606061	0.117168	0.193327	66	77.2727
maker-falcon_000013F-snap-gene-15.72		000013F	1537190	1539361	-	0.661157	0.117154	0.177195	121	64.2314
maker-falcon_000003F-augustus-gene-42.202		000003F	4242418	4245027	+	0.65019	0.117128	0.180145	263	67.8213
maker-falcon_000004F-augustus-gene-25.65	NAA60	000004F	2548827	2550859	+	0.661157	0.117096	0.177108	121	75.3388
maker-falcon_000000F-augustus-gene-9.98	UBE2L3	000000F	940697	941833	-	0.655172	0.117075	0.178693	58	71.6552
augustus_masked-falcon_000000F-processed-gene-12.27	GTF2E2	000000F	1217601	1219359	-	0.675	0.117063	0.173427	120	74.425
maker-falcon_000031F-augustus-gene-7.5	RPS19	000031F	781244	782418	-	0.75	0.117035	0.156047	92	71.4891
maker-falcon_000018F-augustus-gene-16.116		000018F	1617538	1619167	-	0.671053	0.117018	0.17438	152	69.3026
maker-falcon_000008F-augustus-gene-9.31		000008F	936853	940200	+	0.5	0.116978	0.233956	28	39.3571
maker-falcon_000002F-augustus-gene-43.32	DDX12P	000002F	4301930	4305835	-	0.658537	0.116955	0.177599	205	70.322
maker-falcon_000001F-augustus-gene-13.40	FUT4	000001F	1289216	1291397	+	0.520833	0.116926	0.224499	96	54.8958
maker-falcon_000012F-augustus-gene-16.146	ITPA	000012F	1607822	1610002	-	0.5	0.116828	0.233656	78	68.5
maker-falcon_000012F-augustus-gene-16.146	ITPA	000012F	1607822	1609913	-	0.5	0.116828	0.233656	78	68.5
maker-falcon_000000F-augustus-gene-83.95	BRIX1	000000F	8353960	8355442	+	0.632353	0.116782	0.184679	68	89.8971
augustus_masked-falcon_000001F-processed-gene-45.40	ZBTB24	000001F	4537632	4538985	+	0.611111	0.116765	0.19107	90	62.8444
maker-falcon_000017F-snap-gene-8.52		000017F	846651	847251	+	0.6	0.116698	0.194496	20	69.45
maker-falcon_000001F-augustus-gene-64.34	CCDC6	000001F	6437031	6440320	-	0.606965	0.116673	0.192224	201	80.4527
maker-falcon_000061F-augustus-gene-2.19	MRPS10	000061F	198217	200813	+	0.583333	0.11662	0.199921	156	69.1795
maker-falcon_000001F-snap-gene-38.14	UPF3A	000001F	3822100	3824468	-	0.666667	0.116604	0.174906	123	85.6748
maker-falcon_000020F-augustus-gene-13.105	ARPC1A	000020F	1348595	1350773	+	0.617188	0.116587	0.188901	128	65.5156
genemark-falcon_000044F-processed-gene-6.71		000044F	707515	708981	-	0.333333	0.116558	0.349673	21	18.7143
maker-falcon_000018F-augustus-gene-20.127		000018F	2072969	2074947	-	0.580357	0.116522	0.200776	112	71.3661
maker-falcon_000117F-snap-gene-0.15		000117F	92001	92312	+	0.6	0.116516	0.194193	5	113.8
maker-falcon_000001F-snap-gene-16.52	CRBN	000001F	1632313	1634142	+	0.550847	0.116453	0.211407	118	63.2119
maker-falcon_000010F-augustus-gene-23.79	TMED5	000010F	2344139	2345085	+	0.625	0.116392	0.186227	40	72.7
genemark-falcon_000006F-processed-gene-26.43	ASH2L	000006F	2604639	2610172	-	0.657143	0.11637	0.177085	350	71.4343
maker-falcon_000015F-augustus-gene-19.1	MED30	000015F	1897067	1898475	+	0.604167	0.116351	0.192581	48	79.1667
maker-falcon_000003F-augustus-gene-41.38	EME1	000003F	4082456	4085761	-	0.644444	0.116351	0.180545	180	70.4444
augustus_masked-falcon_000001F-processed-gene-22.25	CHMP5	000001F	2254465	2255881	-	0.685714	0.1163	0.169605	70	78.1571
maker-falcon_000012F-augustus-gene-16.138		000012F	1633785	1635699	+	0.55814	0.116277	0.208329	86	69.0814
maker-falcon_000015F-augustus-gene-25.64	TBCC	000015F	2505543	2511391	+	0.6875	0.116262	0.169109	160	78.8125
maker-falcon_000076F-augustus-gene-2.104		000076F	211418	213426	+	0.62037	0.116108	0.187159	108	77.2222
maker-falcon_000009F-augustus-gene-17.135	MGST1	000009F	1727077	1728404	-	0.595745	0.116015	0.194739	94	77.2234
maker-falcon_000003F-augustus-gene-14.71		000003F	1421560	1427547	+	0.47541	0.115967	0.243931	122	52.4344
maker-falcon_000003F-augustus-gene-14.71		000003F	1421808	1427547	+	0.47541	0.115967	0.243931	122	52.4344
maker-falcon_000030F-augustus-gene-13.83	ROMO1	000030F	1319224	1320047	+	0.78125	0.115957	0.148425	32	81.25
maker-falcon_000001F-augustus-gene-30.18	DGKE	000001F	3032196	3034104	-	0.630435	0.115945	0.183912	138	71.7101
maker-falcon_000008F-augustus-gene-25.41	POLR1C	000008F	2529708	2531498	-	0.715517	0.115721	0.161731	116	75.2069
maker-falcon_000006F-augustus-gene-31.59	OGG1	000006F	3172787	3174327	+	0.649123	0.115615	0.17811	114	77.3246
maker-falcon_000058F-snap-gene-1.30		000058F	116503	118260	-	0.697917	0.115568	0.165591	96	63.8958
maker-falcon_000086F-augustus-gene-1.74		000086F	92602	96789	+	0.671642	0.115558	0.172053	201	71.2935
maker-falcon_000000F-snap-gene-39.9	KIAA1143	000000F	3913887	3915097	+	0.66	0.115537	0.175056	50	82.96
[truncated: 41,253 more rows]
